# Supplementary material for: New austrolimulid from Russia supports role of Early Triassic horseshoe crabs as opportunistic taxa
Source: PeerJ. 2021 Jun 30;9:e11709. doi: 10.7717/peerj.11709 (PMC8254475; doi:10.7717/peerj.11709)
Supplement: Supplemental Information 2 [file peerj-09-11709-s002.zip]

Archive with 1 entries (1 files):
- Supplementary Information 1.TPS
