# Supplementary material for: New austrolimulid from Russia supports role of Early Triassic horseshoe crabs as opportunistic taxa
Source: PeerJ. 2021 Jun 30;9:e11709. doi: 10.7717/peerj.11709 (PMC8254475; doi:10.7717/peerj.11709)
Supplement: Supplemental Information 2 [file peerj-09-11709-s002.zip › Supplementary Information 1.TPS]

LM=4
126.00000 1119.00000
841.00000 1093.00000
825.00000 779.00000
1332.00000 548.00000
CURVES=1
POINTS=50
126.00000 1110.00000
131.00000 1080.00000
136.00000 1051.00000
142.00000 1021.00000
151.00000 993.00000
159.00000 964.00000
173.00000 938.00000
190.00000 913.00000
206.00000 888.00000
223.00000 863.00000
241.00000 838.00000
259.00000 814.00000
276.00000 790.00000
294.00000 766.00000
318.00000 748.00000
343.00000 731.00000
368.00000 714.00000
393.00000 699.00000
420.00000 685.00000
447.00000 671.00000
473.00000 658.00000
501.00000 645.00000
530.00000 638.00000
559.00000 631.00000
588.00000 624.00000
617.00000 617.00000
647.00000 610.00000
676.00000 605.00000
706.00000 600.00000
736.00000 596.00000
765.00000 591.00000
795.00000 587.00000
825.00000 582.00000
854.00000 577.00000
884.00000 573.00000
914.00000 570.00000
944.00000 567.00000
973.00000 563.00000
1003.00000 560.00000
1033.00000 556.00000
1063.00000 553.00000
1093.00000 550.00000
1123.00000 547.00000
1153.00000 544.00000
1183.00000 541.00000
1212.00000 539.00000
1242.00000 536.00000
1272.00000 539.00000
1302.00000 542.00000
1332.00000 545.00000
IMAGE=1.Attenborolimulus.superspinosus.5640-220.jpg
ID=1
LM=4
3555.00000 1127.00000
4356.00000 2926.00000
3382.00000 3375.00000
2711.00000 4280.00000
CURVES=1
POINTS=50
3572.00000 1090.00000
3498.00000 1119.00000
3423.00000 1148.00000
3349.00000 1177.00000
3274.00000 1206.00000
3200.00000 1235.00000
3132.00000 1275.00000
3073.00000 1328.00000
3013.00000 1381.00000
2954.00000 1435.00000
2894.00000 1488.00000
2835.00000 1541.00000
2776.00000 1595.00000
2716.00000 1648.00000
2662.00000 1706.00000
2613.00000 1770.00000
2564.00000 1833.00000
2516.00000 1896.00000
2467.00000 1959.00000
2418.00000 2023.00000
2372.00000 2088.00000
2340.00000 2161.00000
2308.00000 2234.00000
2276.00000 2307.00000
2244.00000 2380.00000
2220.00000 2454.00000
2232.00000 2533.00000
2243.00000 2612.00000
2254.00000 2691.00000
2266.00000 2771.00000
2277.00000 2850.00000
2289.00000 2929.00000
2302.00000 3007.00000
2324.00000 3084.00000
2346.00000 3161.00000
2368.00000 3238.00000
2390.00000 3314.00000
2412.00000 3391.00000
2434.00000 3468.00000
2470.00000 3537.00000
2523.00000 3597.00000
2551.00000 3668.00000
2563.00000 3747.00000
2575.00000 3826.00000
2587.00000 3905.00000
2599.00000 3984.00000
2604.00000 4064.00000
2610.00000 4143.00000
2639.00000 4215.00000
2685.00000 4280.00000
IMAGE=Albalimulus.bottoni.GSE.2028.tif
ID=2
LM=4
1936.00000 2150.00000
1900.00000 1717.00000
2311.00000 1693.00000
3001.00000 1461.00000
CURVES=1
POINTS=50
1953.00000 2150.00000
1977.00000 2141.00000
2002.00000 2132.00000
2026.00000 2123.00000
2051.00000 2114.00000
2075.00000 2105.00000
2100.00000 2096.00000
2124.00000 2087.00000
2147.00000 2074.00000
2169.00000 2060.00000
2191.00000 2045.00000
2212.00000 2031.00000
2234.00000 2017.00000
2256.00000 2002.00000
2278.00000 1988.00000
2299.00000 1974.00000
2319.00000 1956.00000
2337.00000 1937.00000
2354.00000 1918.00000
2372.00000 1899.00000
2390.00000 1880.00000
2408.00000 1861.00000
2427.00000 1843.00000
2446.00000 1826.00000
2466.00000 1809.00000
2486.00000 1792.00000
2506.00000 1775.00000
2527.00000 1760.00000
2551.00000 1749.00000
2574.00000 1738.00000
2598.00000 1727.00000
2622.00000 1716.00000
2645.00000 1706.00000
2669.00000 1695.00000
2693.00000 1684.00000
2716.00000 1672.00000
2739.00000 1660.00000
2763.00000 1648.00000
2786.00000 1636.00000
2809.00000 1625.00000
2831.00000 1611.00000
2852.00000 1596.00000
2874.00000 1581.00000
2895.00000 1566.00000
2917.00000 1551.00000
2938.00000 1536.00000
2954.00000 1516.00000
2970.00000 1495.00000
2985.00000 1474.00000
3001.00000 1453.00000
IMAGE=Austrolimulus.fletcheri.AM.F38274.JPG
ID=3
LM=4
4993.00000 2246.00000
4045.00000 1973.00000
3879.00000 2511.00000
3192.00000 2702.00000
CURVES=1
POINTS=50
4975.00000 2250.00000
4959.00000 2293.00000
4942.00000 2335.00000
4926.00000 2378.00000
4910.00000 2420.00000
4893.00000 2463.00000
4877.00000 2505.00000
4854.00000 2544.00000
4828.00000 2582.00000
4802.00000 2619.00000
4776.00000 2657.00000
4750.00000 2694.00000
4724.00000 2731.00000
4698.00000 2769.00000
4662.00000 2796.00000
4625.00000 2823.00000
4588.00000 2850.00000
4552.00000 2877.00000
4515.00000 2904.00000
4479.00000 2931.00000
4438.00000 2951.00000
4396.00000 2969.00000
4354.00000 2987.00000
4310.00000 2999.00000
4265.00000 3004.00000
4220.00000 3010.00000
4175.00000 3016.00000
4130.00000 3021.00000
4084.00000 3025.00000
4039.00000 3026.00000
3993.00000 3027.00000
3948.00000 3028.00000
3902.00000 3028.00000
3857.00000 3028.00000
3811.00000 3022.00000
3766.00000 3017.00000
3721.00000 3012.00000
3676.00000 3006.00000
3632.00000 2996.00000
3590.00000 2978.00000
3548.00000 2959.00000
3506.00000 2941.00000
3465.00000 2923.00000
3425.00000 2902.00000
3388.00000 2875.00000
3351.00000 2849.00000
3314.00000 2822.00000
3277.00000 2795.00000
3240.00000 2769.00000
3203.00000 2742.00000
IMAGE=Carcinoscorpius.rotundicauda.YMP.IZ.103383.jpg
ID=4
LM=4
4740.00000 1742.00000
3684.00000 1824.00000
3637.00000 2389.00000
3052.00000 2750.00000
CURVES=1
POINTS=50
4721.00000 1753.00000
4723.00000 1802.00000
4725.00000 1851.00000
4727.00000 1900.00000
4728.00000 1949.00000
4723.00000 1998.00000
4717.00000 2047.00000
4712.00000 2096.00000
4704.00000 2144.00000
4687.00000 2190.00000
4670.00000 2236.00000
4653.00000 2283.00000
4633.00000 2327.00000
4610.00000 2371.00000
4587.00000 2414.00000
4563.00000 2457.00000
4536.00000 2497.00000
4501.00000 2531.00000
4465.00000 2566.00000
4430.00000 2600.00000
4393.00000 2632.00000
4352.00000 2659.00000
4310.00000 2685.00000
4269.00000 2711.00000
4227.00000 2738.00000
4186.00000 2764.00000
4142.00000 2784.00000
4094.00000 2795.00000
4046.00000 2807.00000
3998.00000 2818.00000
3950.00000 2829.00000
3902.00000 2839.00000
3854.00000 2849.00000
3806.00000 2858.00000
3758.00000 2867.00000
3709.00000 2876.00000
3661.00000 2879.00000
3613.00000 2869.00000
3565.00000 2859.00000
3517.00000 2849.00000
3469.00000 2839.00000
3420.00000 2831.00000
3372.00000 2822.00000
3323.00000 2814.00000
3275.00000 2806.00000
3226.00000 2797.00000
3178.00000 2788.00000
3130.00000 2778.00000
3082.00000 2767.00000
3034.00000 2757.00000
IMAGE=Carcinoscorpius.rotundicauda.YMP.IZ.103384.jpg
ID=5
LM=4
4809.00000 1963.00000
3949.00000 1886.00000
3861.00000 2382.00000
3262.00000 2771.00000
CURVES=1
POINTS=50
4813.00000 1974.00000
4806.00000 2017.00000
4798.00000 2059.00000
4791.00000 2102.00000
4783.00000 2145.00000
4768.00000 2185.00000
4752.00000 2225.00000
4736.00000 2266.00000
4720.00000 2306.00000
4704.00000 2346.00000
4683.00000 2384.00000
4657.00000 2418.00000
4631.00000 2453.00000
4605.00000 2487.00000
4578.00000 2521.00000
4552.00000 2556.00000
4526.00000 2591.00000
4500.00000 2625.00000
4474.00000 2660.00000
4448.00000 2694.00000
4413.00000 2720.00000
4377.00000 2742.00000
4340.00000 2765.00000
4303.00000 2787.00000
4264.00000 2807.00000
4225.00000 2825.00000
4186.00000 2844.00000
4146.00000 2862.00000
4107.00000 2880.00000
4067.00000 2895.00000
4024.00000 2904.00000
3982.00000 2913.00000
3940.00000 2922.00000
3897.00000 2930.00000
3855.00000 2936.00000
3811.00000 2932.00000
3768.00000 2928.00000
3725.00000 2924.00000
3682.00000 2920.00000
3639.00000 2917.00000
3597.00000 2906.00000
3556.00000 2892.00000
3515.00000 2878.00000
3474.00000 2864.00000
3434.00000 2849.00000
3394.00000 2832.00000
3355.00000 2814.00000
3315.00000 2796.00000
3276.00000 2779.00000
3265.00000 2761.00000
IMAGE=Carcinoscorpius.rotundicauda.YMP.IZ.103387.jpg
ID=6
LM=4
4729.00000 2242.00000
3868.00000 1801.00000
3559.00000 2345.00000
2729.00000 2492.00000
CURVES=1
POINTS=50
4718.00000 2242.00000
4697.00000 2286.00000
4677.00000 2331.00000
4656.00000 2375.00000
4636.00000 2420.00000
4608.00000 2460.00000
4578.00000 2499.00000
4549.00000 2538.00000
4519.00000 2577.00000
4490.00000 2616.00000
4455.00000 2650.00000
4415.00000 2679.00000
4375.00000 2707.00000
4336.00000 2735.00000
4296.00000 2764.00000
4256.00000 2792.00000
4216.00000 2821.00000
4171.00000 2840.00000
4125.00000 2857.00000
4079.00000 2874.00000
4033.00000 2890.00000
3985.00000 2900.00000
3937.00000 2909.00000
3889.00000 2917.00000
3840.00000 2918.00000
3791.00000 2917.00000
3742.00000 2915.00000
3693.00000 2914.00000
3644.00000 2913.00000
3595.00000 2912.00000
3547.00000 2904.00000
3501.00000 2889.00000
3454.00000 2874.00000
3408.00000 2858.00000
3361.00000 2843.00000
3315.00000 2827.00000
3269.00000 2811.00000
3222.00000 2795.00000
3176.00000 2779.00000
3130.00000 2763.00000
3083.00000 2747.00000
3039.00000 2726.00000
2998.00000 2700.00000
2957.00000 2673.00000
2916.00000 2647.00000
2875.00000 2620.00000
2834.00000 2594.00000
2792.00000 2567.00000
2759.00000 2532.00000
2725.00000 2496.00000
IMAGE=Carcinoscorpius.rotundicauda.YMP.IZ.55594.jpg
ID=7
LM=4
4846.00000 1889.00000
4004.00000 1841.00000
3905.00000 2389.00000
3309.00000 2702.00000
CURVES=1
POINTS=50
4850.00000 1893.00000
4843.00000 1935.00000
4836.00000 1976.00000
4829.00000 2018.00000
4822.00000 2059.00000
4815.00000 2101.00000
4799.00000 2139.00000
4780.00000 2176.00000
4760.00000 2214.00000
4740.00000 2251.00000
4720.00000 2288.00000
4701.00000 2326.00000
4682.00000 2363.00000
4662.00000 2400.00000
4643.00000 2438.00000
4615.00000 2469.00000
4585.00000 2498.00000
4555.00000 2528.00000
4525.00000 2558.00000
4495.00000 2587.00000
4462.00000 2613.00000
4427.00000 2636.00000
4391.00000 2658.00000
4355.00000 2681.00000
4319.00000 2703.00000
4283.00000 2724.00000
4247.00000 2746.00000
4209.00000 2764.00000
4168.00000 2773.00000
4127.00000 2783.00000
4086.00000 2792.00000
4045.00000 2801.00000
4004.00000 2811.00000
3963.00000 2817.00000
3920.00000 2818.00000
3878.00000 2820.00000
3836.00000 2822.00000
3794.00000 2822.00000
3752.00000 2817.00000
3710.00000 2813.00000
3669.00000 2808.00000
3627.00000 2804.00000
3585.00000 2796.00000
3545.00000 2784.00000
3505.00000 2772.00000
3464.00000 2760.00000
3424.00000 2746.00000
3385.00000 2732.00000
3345.00000 2717.00000
3306.00000 2702.00000
IMAGE=Carcinoscorpius.rotundicauda.YMP.IZ.55595.jpg
ID=8
LM=4
2832.00000 595.00000
2464.00000 2614.00000
1486.00000 2411.00000
331.00000 3058.00000
CURVES=1
POINTS=50
2806.00000 599.00000
2728.00000 576.00000
2649.00000 552.00000
2571.00000 529.00000
2489.00000 536.00000
2408.00000 544.00000
2326.00000 551.00000
2244.00000 558.00000
2163.00000 565.00000
2083.00000 580.00000
2004.00000 601.00000
1925.00000 623.00000
1846.00000 645.00000
1767.00000 666.00000
1692.00000 699.00000
1621.00000 739.00000
1550.00000 780.00000
1479.00000 820.00000
1408.00000 861.00000
1337.00000 901.00000
1265.00000 941.00000
1207.00000 998.00000
1153.00000 1059.00000
1099.00000 1121.00000
1045.00000 1182.00000
991.00000 1244.00000
937.00000 1305.00000
883.00000 1367.00000
840.00000 1436.00000
799.00000 1507.00000
757.00000 1578.00000
716.00000 1648.00000
674.00000 1719.00000
633.00000 1789.00000
591.00000 1860.00000
557.00000 1933.00000
539.00000 2013.00000
520.00000 2093.00000
502.00000 2172.00000
484.00000 2252.00000
465.00000 2332.00000
448.00000 2412.00000
432.00000 2492.00000
417.00000 2573.00000
401.00000 2653.00000
386.00000 2733.00000
370.00000 2814.00000
355.00000 2894.00000
339.00000 2975.00000
324.00000 3055.00000
IMAGE=Casterolimulus.kletti.USNM.206801.JPG
ID=9
LM=4
1066.00000 1980.00000
1069.00000 1324.00000
727.00000 1280.00000
420.00000 1056.00000
CURVES=1
POINTS=50
1047.00000 1984.00000
1020.00000 1981.00000
993.00000 1978.00000
967.00000 1975.00000
940.00000 1972.00000
913.00000 1969.00000
887.00000 1965.00000
861.00000 1958.00000
835.00000 1952.00000
809.00000 1945.00000
782.00000 1938.00000
756.00000 1932.00000
731.00000 1924.00000
709.00000 1909.00000
687.00000 1893.00000
665.00000 1878.00000
642.00000 1863.00000
620.00000 1847.00000
598.00000 1832.00000
580.00000 1812.00000
563.00000 1791.00000
545.00000 1771.00000
528.00000 1751.00000
510.00000 1730.00000
492.00000 1710.00000
476.00000 1689.00000
465.00000 1664.00000
454.00000 1640.00000
443.00000 1615.00000
432.00000 1591.00000
421.00000 1566.00000
410.00000 1542.00000
404.00000 1516.00000
405.00000 1489.00000
405.00000 1462.00000
405.00000 1435.00000
406.00000 1408.00000
406.00000 1381.00000
407.00000 1355.00000
407.00000 1328.00000
408.00000 1301.00000
410.00000 1274.00000
412.00000 1247.00000
413.00000 1220.00000
415.00000 1193.00000
416.00000 1166.00000
418.00000 1140.00000
420.00000 1113.00000
421.00000 1086.00000
423.00000 1059.00000
IMAGE=Crenatolimulus.darwini..ZPAL.X.1.O-B.XA.1.jpg
ID=10
LM=4
1596.00000 1565.00000
1719.00000 1273.00000
1606.00000 1148.00000
1518.00000 946.00000
CURVES=1
POINTS=50
1583.00000 1555.00000
1570.00000 1548.00000
1556.00000 1541.00000
1543.00000 1534.00000
1530.00000 1527.00000
1516.00000 1520.00000
1504.00000 1513.00000
1493.00000 1502.00000
1483.00000 1491.00000
1472.00000 1480.00000
1461.00000 1470.00000
1451.00000 1459.00000
1441.00000 1448.00000
1433.00000 1435.00000
1426.00000 1422.00000
1418.00000 1409.00000
1411.00000 1396.00000
1403.00000 1383.00000
1395.00000 1370.00000
1388.00000 1357.00000
1381.00000 1344.00000
1378.00000 1329.00000
1376.00000 1314.00000
1374.00000 1300.00000
1371.00000 1285.00000
1369.00000 1270.00000
1367.00000 1255.00000
1369.00000 1241.00000
1374.00000 1226.00000
1379.00000 1212.00000
1383.00000 1198.00000
1388.00000 1183.00000
1393.00000 1169.00000
1397.00000 1155.00000
1402.00000 1141.00000
1409.00000 1127.00000
1415.00000 1113.00000
1421.00000 1100.00000
1427.00000 1086.00000
1433.00000 1072.00000
1439.00000 1058.00000
1445.00000 1045.00000
1452.00000 1031.00000
1461.00000 1019.00000
1470.00000 1007.00000
1479.00000 995.00000
1488.00000 984.00000
1498.00000 972.00000
1507.00000 960.00000
1516.00000 948.00000
IMAGE=Crenatolimulus.darwini..ZPAL.X.1.O-B.XAC.8.3.jpg
ID=11
LM=4
1070.00000 1639.00000
2442.00000 1566.00000
2409.00000 2426.00000
3115.00000 2908.00000
CURVES=1
POINTS=50
1052.00000 1632.00000
1052.00000 1691.00000
1052.00000 1751.00000
1052.00000 1810.00000
1052.00000 1869.00000
1052.00000 1929.00000
1065.00000 1986.00000
1082.00000 2043.00000
1099.00000 2100.00000
1115.00000 2157.00000
1132.00000 2214.00000
1149.00000 2271.00000
1175.00000 2324.00000
1204.00000 2376.00000
1232.00000 2428.00000
1260.00000 2480.00000
1290.00000 2531.00000
1335.00000 2570.00000
1379.00000 2609.00000
1424.00000 2648.00000
1469.00000 2687.00000
1514.00000 2726.00000
1559.00000 2765.00000
1604.00000 2803.00000
1657.00000 2830.00000
1710.00000 2857.00000
1763.00000 2883.00000
1816.00000 2910.00000
1870.00000 2934.00000
1928.00000 2943.00000
1987.00000 2952.00000
2046.00000 2961.00000
2104.00000 2970.00000
2163.00000 2979.00000
2221.00000 2988.00000
2280.00000 2995.00000
2339.00000 2990.00000
2398.00000 2985.00000
2458.00000 2981.00000
2517.00000 2976.00000
2576.00000 2971.00000
2635.00000 2966.00000
2694.00000 2961.00000
2753.00000 2956.00000
2812.00000 2949.00000
2871.00000 2942.00000
2930.00000 2936.00000
2989.00000 2929.00000
3048.00000 2922.00000
3107.00000 2915.00000
IMAGE=Crenatolimulus.paluxyensis.USNM.545241.JPG
ID=12
LM=4
2430.00000 2389.00000
2321.00000 1362.00000
2890.00000 1390.00000
3368.00000 1178.00000
CURVES=1
POINTS=50
2436.00000 2392.00000
2470.00000 2384.00000
2504.00000 2377.00000
2538.00000 2369.00000
2572.00000 2361.00000
2607.00000 2354.00000
2641.00000 2346.00000
2675.00000 2338.00000
2709.00000 2331.00000
2741.00000 2319.00000
2772.00000 2301.00000
2802.00000 2284.00000
2832.00000 2266.00000
2863.00000 2249.00000
2893.00000 2231.00000
2923.00000 2214.00000
2953.00000 2196.00000
2984.00000 2179.00000
3014.00000 2161.00000
3044.00000 2144.00000
3074.00000 2126.00000
3093.00000 2097.00000
3111.00000 2067.00000
3129.00000 2037.00000
3147.00000 2007.00000
3165.00000 1977.00000
3183.00000 1947.00000
3201.00000 1917.00000
3219.00000 1887.00000
3237.00000 1857.00000
3251.00000 1825.00000
3265.00000 1793.00000
3278.00000 1760.00000
3291.00000 1728.00000
3304.00000 1696.00000
3318.00000 1663.00000
3331.00000 1631.00000
3344.00000 1598.00000
3351.00000 1565.00000
3352.00000 1530.00000
3352.00000 1495.00000
3353.00000 1460.00000
3354.00000 1425.00000
3355.00000 1390.00000
3356.00000 1355.00000
3357.00000 1320.00000
3358.00000 1285.00000
3361.00000 1250.00000
3366.00000 1216.00000
3371.00000 1181.00000
IMAGE=Dubbolimulus.peetae.AM.F66484.JPG
ID=13
LM=4
490.00000 1152.00000
1364.00000 1072.00000
1352.00000 726.00000
1418.00000 282.00000
CURVES=1
POINTS=50
494.00000 1132.00000
493.00000 1102.00000
492.00000 1071.00000
491.00000 1041.00000
490.00000 1011.00000
489.00000 981.00000
488.00000 950.00000
488.00000 920.00000
488.00000 890.00000
488.00000 859.00000
488.00000 829.00000
493.00000 800.00000
505.00000 772.00000
517.00000 744.00000
530.00000 717.00000
542.00000 689.00000
555.00000 662.00000
571.00000 636.00000
589.00000 612.00000
607.00000 588.00000
625.00000 563.00000
643.00000 539.00000
661.00000 515.00000
680.00000 491.00000
706.00000 476.00000
733.00000 461.00000
759.00000 446.00000
786.00000 432.00000
812.00000 417.00000
839.00000 402.00000
865.00000 387.00000
891.00000 372.00000
918.00000 358.00000
944.00000 343.00000
972.00000 330.00000
1001.00000 323.00000
1031.00000 316.00000
1060.00000 310.00000
1090.00000 303.00000
1119.00000 296.00000
1149.00000 289.00000
1178.00000 282.00000
1208.00000 276.00000
1238.00000 276.00000
1268.00000 275.00000
1299.00000 275.00000
1329.00000 274.00000
1359.00000 274.00000
1390.00000 274.00000
1420.00000 274.00000
IMAGE=Heterolimulus.gadeai.MGSB.19195.JPG
ID=14
LM=4
2288.00000 3385.00000
1596.00000 2406.00000
1161.00000 2650.00000
693.00000 2836.00000
CURVES=1
POINTS=50
2280.00000 3377.00000
2244.00000 3398.00000
2207.00000 3419.00000
2171.00000 3439.00000
2134.00000 3460.00000
2098.00000 3481.00000
2062.00000 3502.00000
2024.00000 3520.00000
1985.00000 3536.00000
1946.00000 3551.00000
1907.00000 3567.00000
1868.00000 3582.00000
1829.00000 3598.00000
1790.00000 3614.00000
1749.00000 3618.00000
1707.00000 3620.00000
1665.00000 3622.00000
1623.00000 3623.00000
1581.00000 3625.00000
1539.00000 3626.00000
1497.00000 3628.00000
1456.00000 3630.00000
1416.00000 3618.00000
1377.00000 3603.00000
1337.00000 3588.00000
1298.00000 3573.00000
1259.00000 3558.00000
1220.00000 3544.00000
1181.00000 3529.00000
1141.00000 3514.00000
1102.00000 3499.00000
1074.00000 3468.00000
1046.00000 3436.00000
1018.00000 3405.00000
991.00000 3374.00000
963.00000 3342.00000
935.00000 3311.00000
907.00000 3280.00000
879.00000 3248.00000
851.00000 3217.00000
825.00000 3184.00000
809.00000 3146.00000
793.00000 3107.00000
777.00000 3068.00000
761.00000 3030.00000
745.00000 2991.00000
728.00000 2952.00000
712.00000 2913.00000
696.00000 2875.00000
680.00000 2836.00000
IMAGE=Heterolimulus.gadeai.MGSB.53394.jpg
ID=15
LM=4
1360.00000 3571.00000
1414.00000 2329.00000
984.00000 2304.00000
431.00000 2106.00000
CURVES=1
POINTS=50
1360.00000 3579.00000
1317.00000 3578.00000
1275.00000 3578.00000
1232.00000 3577.00000
1189.00000 3576.00000
1147.00000 3576.00000
1104.00000 3575.00000
1064.00000 3560.00000
1026.00000 3542.00000
987.00000 3525.00000
948.00000 3507.00000
909.00000 3489.00000
870.00000 3472.00000
831.00000 3454.00000
792.00000 3436.00000
754.00000 3419.00000
715.00000 3401.00000
683.00000 3374.00000
657.00000 3340.00000
632.00000 3306.00000
606.00000 3272.00000
580.00000 3238.00000
555.00000 3204.00000
529.00000 3170.00000
503.00000 3136.00000
478.00000 3102.00000
454.00000 3066.00000
444.00000 3025.00000
434.00000 2983.00000
425.00000 2942.00000
415.00000 2900.00000
405.00000 2859.00000
395.00000 2817.00000
385.00000 2776.00000
380.00000 2734.00000
379.00000 2691.00000
379.00000 2648.00000
379.00000 2605.00000
378.00000 2563.00000
378.00000 2520.00000
377.00000 2477.00000
377.00000 2435.00000
377.00000 2392.00000
376.00000 2349.00000
380.00000 2307.00000
388.00000 2265.00000
395.00000 2223.00000
403.00000 2181.00000
410.00000 2139.00000
418.00000 2097.00000
IMAGE=Heterolimulus.gadeai.MGSB.M_285.jpg
ID=16
LM=4
1140.00000 3040.00000
1153.00000 2663.00000
1344.00000 2657.00000
1435.00000 2633.00000
CURVES=1
POINTS=50
1144.00000 3030.00000
1156.00000 3030.00000
1167.00000 3029.00000
1179.00000 3029.00000
1191.00000 3028.00000
1202.00000 3028.00000
1214.00000 3027.00000
1226.00000 3027.00000
1236.00000 3022.00000
1247.00000 3017.00000
1257.00000 3011.00000
1267.00000 3006.00000
1278.00000 3001.00000
1288.00000 2995.00000
1299.00000 2990.00000
1309.00000 2984.00000
1319.00000 2979.00000
1330.00000 2974.00000
1339.00000 2966.00000
1348.00000 2959.00000
1357.00000 2951.00000
1366.00000 2944.00000
1375.00000 2936.00000
1384.00000 2929.00000
1393.00000 2921.00000
1400.00000 2913.00000
1404.00000 2902.00000
1408.00000 2891.00000
1412.00000 2880.00000
1417.00000 2869.00000
1421.00000 2858.00000
1425.00000 2847.00000
1428.00000 2836.00000
1431.00000 2825.00000
1433.00000 2813.00000
1436.00000 2802.00000
1438.00000 2790.00000
1441.00000 2779.00000
1444.00000 2768.00000
1446.00000 2756.00000
1448.00000 2745.00000
1446.00000 2733.00000
1445.00000 2721.00000
1444.00000 2710.00000
1443.00000 2698.00000
1442.00000 2687.00000
1441.00000 2675.00000
1439.00000 2663.00000
1438.00000 2652.00000
1437.00000 2640.00000
IMAGE=Limulitella.henkelii.Slg-TC-4MLU.Fri1906.VII5.b.JPG
ID=17
LM=4
1037.00000 1942.00000
1012.00000 1337.00000
1300.00000 1331.00000
1485.00000 1177.00000
CURVES=1
POINTS=50
1034.00000 1939.00000
1055.00000 1935.00000
1076.00000 1931.00000
1098.00000 1927.00000
1119.00000 1923.00000
1140.00000 1919.00000
1161.00000 1915.00000
1182.00000 1908.00000
1202.00000 1900.00000
1222.00000 1893.00000
1242.00000 1885.00000
1263.00000 1878.00000
1283.00000 1870.00000
1303.00000 1863.00000
1319.00000 1849.00000
1334.00000 1833.00000
1349.00000 1817.00000
1364.00000 1802.00000
1378.00000 1786.00000
1393.00000 1770.00000
1408.00000 1755.00000
1423.00000 1739.00000
1437.00000 1723.00000
1448.00000 1704.00000
1459.00000 1686.00000
1470.00000 1667.00000
1482.00000 1649.00000
1493.00000 1630.00000
1504.00000 1612.00000
1515.00000 1593.00000
1521.00000 1573.00000
1525.00000 1552.00000
1529.00000 1530.00000
1534.00000 1509.00000
1538.00000 1488.00000
1542.00000 1467.00000
1547.00000 1446.00000
1551.00000 1425.00000
1553.00000 1403.00000
1554.00000 1382.00000
1555.00000 1360.00000
1557.00000 1338.00000
1558.00000 1317.00000
1559.00000 1295.00000
1551.00000 1275.00000
1544.00000 1255.00000
1537.00000 1235.00000
1529.00000 1214.00000
1520.00000 1195.00000
1508.00000 1177.00000
IMAGE=Limulitella.tejraensis.ZPAL.V.46.101p.jpg
ID=19
LM=4
1635.00000 683.00000
1569.00000 996.00000
1408.00000 990.00000
1256.00000 1059.00000
CURVES=1
POINTS=50
1627.00000 679.00000
1614.00000 678.00000
1602.00000 677.00000
1589.00000 676.00000
1577.00000 675.00000
1564.00000 673.00000
1552.00000 672.00000
1539.00000 671.00000
1527.00000 673.00000
1515.00000 676.00000
1502.00000 679.00000
1490.00000 682.00000
1478.00000 685.00000
1466.00000 688.00000
1453.00000 691.00000
1441.00000 695.00000
1431.00000 702.00000
1420.00000 709.00000
1410.00000 716.00000
1399.00000 723.00000
1389.00000 730.00000
1379.00000 737.00000
1368.00000 744.00000
1358.00000 751.00000
1347.00000 758.00000
1337.00000 765.00000
1326.00000 772.00000
1320.00000 783.00000
1315.00000 795.00000
1310.00000 806.00000
1305.00000 818.00000
1299.00000 829.00000
1294.00000 841.00000
1289.00000 852.00000
1287.00000 864.00000
1285.00000 877.00000
1284.00000 889.00000
1282.00000 902.00000
1280.00000 914.00000
1278.00000 927.00000
1276.00000 939.00000
1275.00000 952.00000
1273.00000 964.00000
1271.00000 977.00000
1269.00000 989.00000
1267.00000 1002.00000
1266.00000 1014.00000
1265.00000 1027.00000
1265.00000 1039.00000
1264.00000 1052.00000
IMAGE=Limulitella.tejraensis.ZPAL.X.46.120.jpg
ID=20
LM=4
2672.00000 4466.00000
3289.00000 3281.00000
2715.00000 3116.00000
2578.00000 2506.00000
CURVES=1
POINTS=50
2636.00000 4444.00000
2592.00000 4424.00000
2547.00000 4403.00000
2503.00000 4383.00000
2459.00000 4363.00000
2419.00000 4335.00000
2381.00000 4305.00000
2342.00000 4275.00000
2304.00000 4245.00000
2265.00000 4215.00000
2227.00000 4185.00000
2202.00000 4144.00000
2181.00000 4100.00000
2159.00000 4057.00000
2138.00000 4013.00000
2116.00000 3969.00000
2095.00000 3925.00000
2074.00000 3881.00000
2052.00000 3838.00000
2033.00000 3793.00000
2032.00000 3745.00000
2031.00000 3696.00000
2031.00000 3647.00000
2030.00000 3598.00000
2029.00000 3550.00000
2028.00000 3501.00000
2027.00000 3452.00000
2026.00000 3404.00000
2032.00000 3356.00000
2047.00000 3309.00000
2062.00000 3263.00000
2077.00000 3217.00000
2092.00000 3170.00000
2107.00000 3124.00000
2122.00000 3078.00000
2137.00000 3031.00000
2152.00000 2985.00000
2182.00000 2947.00000
2213.00000 2909.00000
2244.00000 2872.00000
2276.00000 2834.00000
2307.00000 2797.00000
2338.00000 2760.00000
2369.00000 2722.00000
2401.00000 2685.00000
2432.00000 2648.00000
2463.00000 2610.00000
2494.00000 2573.00000
2526.00000 2535.00000
2557.00000 2498.00000
IMAGE=Limulitella.vicensis.ENSG.8240.tif
ID=21
LM=4
1351.00000 2117.00000
1408.00000 1668.00000
1582.00000 1747.00000
1765.00000 1708.00000
CURVES=1
POINTS=50
1351.00000 2117.00000
1364.00000 2116.00000
1378.00000 2115.00000
1391.00000 2113.00000
1405.00000 2112.00000
1418.00000 2111.00000
1431.00000 2110.00000
1445.00000 2109.00000
1458.00000 2108.00000
1471.00000 2106.00000
1485.00000 2105.00000
1498.00000 2104.00000
1510.00000 2098.00000
1522.00000 2092.00000
1534.00000 2086.00000
1546.00000 2080.00000
1558.00000 2074.00000
1570.00000 2068.00000
1582.00000 2061.00000
1594.00000 2055.00000
1604.00000 2047.00000
1613.00000 2037.00000
1623.00000 2028.00000
1632.00000 2018.00000
1641.00000 2008.00000
1650.00000 1998.00000
1659.00000 1988.00000
1668.00000 1978.00000
1677.00000 1968.00000
1686.00000 1958.00000
1695.00000 1948.00000
1704.00000 1938.00000
1709.00000 1926.00000
1714.00000 1913.00000
1719.00000 1901.00000
1724.00000 1888.00000
1729.00000 1876.00000
1733.00000 1863.00000
1738.00000 1851.00000
1743.00000 1838.00000
1748.00000 1826.00000
1753.00000 1813.00000
1758.00000 1801.00000
1762.00000 1788.00000
1763.00000 1775.00000
1765.00000 1761.00000
1766.00000 1748.00000
1767.00000 1735.00000
1769.00000 1721.00000
1770.00000 1708.00000
IMAGE=Limulitella.volgensis.PIN.4048-5.jpg
ID=22
LM=4
4446.00000 1628.00000
3284.00000 1731.00000
3232.00000 1147.00000
2824.00000 1018.00000
CURVES=1
POINTS=50
4434.00000 1617.00000
4424.00000 1575.00000
4414.00000 1532.00000
4405.00000 1490.00000
4395.00000 1447.00000
4380.00000 1407.00000
4365.00000 1366.00000
4349.00000 1325.00000
4334.00000 1284.00000
4319.00000 1244.00000
4304.00000 1203.00000
4287.00000 1163.00000
4261.00000 1128.00000
4235.00000 1093.00000
4210.00000 1057.00000
4184.00000 1022.00000
4149.00000 996.00000
4114.00000 971.00000
4079.00000 945.00000
4042.00000 922.00000
4003.00000 903.00000
3964.00000 883.00000
3925.00000 864.00000
3886.00000 845.00000
3845.00000 833.00000
3803.00000 821.00000
3761.00000 808.00000
3719.00000 796.00000
3677.00000 784.00000
3634.00000 778.00000
3591.00000 773.00000
3548.00000 768.00000
3505.00000 772.00000
3461.00000 775.00000
3418.00000 778.00000
3375.00000 784.00000
3332.00000 794.00000
3290.00000 803.00000
3247.00000 812.00000
3206.00000 824.00000
3166.00000 842.00000
3126.00000 860.00000
3087.00000 878.00000
3047.00000 896.00000
3007.00000 914.00000
2968.00000 932.00000
2928.00000 949.00000
2888.00000 967.00000
2849.00000 985.00000
2809.00000 1003.00000
IMAGE=Limulus.polyphemus.YMP.IZ.30231.jpg
ID=23
LM=4
4353.00000 1639.00000
3041.00000 1764.00000
3067.00000 2433.00000
2592.00000 2639.00000
CURVES=1
POINTS=50
4354.00000 1639.00000
4354.00000 1689.00000
4354.00000 1740.00000
4354.00000 1790.00000
4344.00000 1839.00000
4333.00000 1888.00000
4322.00000 1937.00000
4310.00000 1986.00000
4299.00000 2035.00000
4284.00000 2083.00000
4262.00000 2128.00000
4239.00000 2173.00000
4217.00000 2218.00000
4194.00000 2263.00000
4172.00000 2308.00000
4139.00000 2345.00000
4104.00000 2382.00000
4070.00000 2419.00000
4036.00000 2456.00000
4001.00000 2492.00000
3967.00000 2529.00000
3927.00000 2558.00000
3882.00000 2581.00000
3838.00000 2605.00000
3793.00000 2628.00000
3749.00000 2652.00000
3704.00000 2675.00000
3657.00000 2691.00000
3609.00000 2707.00000
3561.00000 2722.00000
3513.00000 2737.00000
3465.00000 2753.00000
3417.00000 2765.00000
3366.00000 2767.00000
3316.00000 2770.00000
3266.00000 2772.00000
3216.00000 2775.00000
3166.00000 2778.00000
3116.00000 2775.00000
3066.00000 2766.00000
3017.00000 2756.00000
2967.00000 2747.00000
2918.00000 2737.00000
2870.00000 2724.00000
2821.00000 2709.00000
2773.00000 2695.00000
2725.00000 2680.00000
2677.00000 2665.00000
2629.00000 2651.00000
2581.00000 2636.00000
IMAGE=Limulus.polyphemus.YMP.IZ.55597.jpg
ID=24
LM=4
4611.00000 2911.00000
3541.00000 2099.00000
3056.00000 2691.00000
2328.00000 2485.00000
CURVES=1
POINTS=50
4596.00000 2911.00000
4556.00000 2951.00000
4516.00000 2991.00000
4476.00000 3032.00000
4434.00000 3069.00000
4391.00000 3106.00000
4347.00000 3142.00000
4302.00000 3176.00000
4253.00000 3204.00000
4204.00000 3233.00000
4155.00000 3262.00000
4101.00000 3278.00000
4046.00000 3294.00000
3992.00000 3309.00000
3938.00000 3325.00000
3882.00000 3333.00000
3825.00000 3338.00000
3769.00000 3344.00000
3712.00000 3349.00000
3656.00000 3354.00000
3599.00000 3358.00000
3543.00000 3361.00000
3487.00000 3357.00000
3432.00000 3344.00000
3376.00000 3331.00000
3321.00000 3318.00000
3266.00000 3305.00000
3213.00000 3285.00000
3160.00000 3265.00000
3108.00000 3244.00000
3055.00000 3224.00000
3006.00000 3195.00000
2960.00000 3162.00000
2914.00000 3130.00000
2868.00000 3097.00000
2821.00000 3064.00000
2776.00000 3029.00000
2732.00000 2995.00000
2687.00000 2960.00000
2642.00000 2926.00000
2605.00000 2883.00000
2569.00000 2839.00000
2533.00000 2795.00000
2497.00000 2751.00000
2467.00000 2704.00000
2437.00000 2655.00000
2407.00000 2607.00000
2377.00000 2559.00000
2347.00000 2511.00000
2317.00000 2463.00000
IMAGE=Limulus.polyphemus.YMP.IZ.55601.jpg
ID=25
LM=4
486.00000 1966.00000
1887.00000 1897.00000
2041.00000 2683.00000
2883.00000 3014.00000
CURVES=1
POINTS=50
501.00000 1963.00000
508.00000 2029.00000
516.00000 2094.00000
523.00000 2160.00000
530.00000 2225.00000
554.00000 2287.00000
577.00000 2348.00000
600.00000 2410.00000
623.00000 2472.00000
647.00000 2533.00000
670.00000 2595.00000
706.00000 2650.00000
742.00000 2706.00000
778.00000 2761.00000
814.00000 2816.00000
850.00000 2871.00000
894.00000 2920.00000
944.00000 2963.00000
993.00000 3007.00000
1042.00000 3050.00000
1092.00000 3094.00000
1146.00000 3131.00000
1204.00000 3162.00000
1263.00000 3192.00000
1321.00000 3222.00000
1380.00000 3253.00000
1443.00000 3271.00000
1507.00000 3286.00000
1571.00000 3301.00000
1635.00000 3316.00000
1700.00000 3331.00000
1765.00000 3339.00000
1831.00000 3340.00000
1896.00000 3342.00000
1962.00000 3335.00000
2027.00000 3327.00000
2093.00000 3318.00000
2158.00000 3310.00000
2223.00000 3301.00000
2289.00000 3292.00000
2352.00000 3274.00000
2414.00000 3251.00000
2476.00000 3229.00000
2538.00000 3207.00000
2600.00000 3184.00000
2656.00000 3150.00000
2712.00000 3116.00000
2768.00000 3081.00000
2824.00000 3046.00000
2880.00000 3011.00000
IMAGE=Limulus.polyphemus.YPM.IZ.55605.jpg
ID=26
LM=4
2202.00000 876.00000
1762.00000 932.00000
1798.00000 1188.00000
1680.00000 1308.00000
CURVES=1
POINTS=50
2182.00000 882.00000
2183.00000 899.00000
2184.00000 916.00000
2185.00000 932.00000
2185.00000 949.00000
2186.00000 966.00000
2187.00000 983.00000
2188.00000 1000.00000
2186.00000 1016.00000
2184.00000 1033.00000
2182.00000 1050.00000
2179.00000 1067.00000
2177.00000 1083.00000
2175.00000 1100.00000
2173.00000 1117.00000
2166.00000 1132.00000
2156.00000 1145.00000
2146.00000 1159.00000
2136.00000 1172.00000
2126.00000 1186.00000
2116.00000 1199.00000
2104.00000 1211.00000
2092.00000 1222.00000
2079.00000 1233.00000
2067.00000 1245.00000
2054.00000 1256.00000
2041.00000 1267.00000
2029.00000 1279.00000
2016.00000 1290.00000
2004.00000 1301.00000
1990.00000 1310.00000
1974.00000 1312.00000
1957.00000 1313.00000
1940.00000 1315.00000
1923.00000 1317.00000
1907.00000 1318.00000
1890.00000 1320.00000
1873.00000 1321.00000
1856.00000 1323.00000
1840.00000 1325.00000
1823.00000 1326.00000
1806.00000 1324.00000
1789.00000 1322.00000
1773.00000 1321.00000
1756.00000 1319.00000
1739.00000 1317.00000
1722.00000 1315.00000
1706.00000 1314.00000
1689.00000 1312.00000
1672.00000 1310.00000
IMAGE=Mesolimulus.crespelli.MGSB.35088.JPG
ID=27
LM=4
3117.00000 543.00000
3043.00000 2208.00000
2337.00000 2095.00000
1572.00000 2487.00000
CURVES=1
POINTS=50
3125.00000 523.00000
3066.00000 521.00000
3008.00000 519.00000
2949.00000 518.00000
2890.00000 517.00000
2833.00000 529.00000
2776.00000 542.00000
2718.00000 554.00000
2661.00000 566.00000
2603.00000 579.00000
2546.00000 591.00000
2489.00000 603.00000
2438.00000 632.00000
2388.00000 663.00000
2339.00000 695.00000
2289.00000 726.00000
2240.00000 757.00000
2190.00000 789.00000
2140.00000 820.00000
2091.00000 852.00000
2043.00000 885.00000
2008.00000 932.00000
1974.00000 980.00000
1940.00000 1027.00000
1905.00000 1075.00000
1871.00000 1123.00000
1837.00000 1170.00000
1803.00000 1218.00000
1776.00000 1270.00000
1758.00000 1326.00000
1740.00000 1381.00000
1721.00000 1437.00000
1703.00000 1493.00000
1684.00000 1548.00000
1666.00000 1604.00000
1647.00000 1660.00000
1642.00000 1718.00000
1638.00000 1777.00000
1634.00000 1835.00000
1630.00000 1894.00000
1626.00000 1952.00000
1622.00000 2011.00000
1618.00000 2070.00000
1614.00000 2128.00000
1609.00000 2187.00000
1604.00000 2245.00000
1599.00000 2304.00000
1594.00000 2362.00000
1589.00000 2421.00000
1584.00000 2479.00000
IMAGE=Mesolimulus.tafraoutensis.MSNM.i26843.JPG
ID=29
LM=4
2996.00000 426.00000
2985.00000 1998.00000
3854.00000 1952.00000
4425.00000 2413.00000
CURVES=1
POINTS=50
3000.00000 434.00000
3057.00000 438.00000
3114.00000 441.00000
3171.00000 445.00000
3228.00000 448.00000
3285.00000 455.00000
3342.00000 463.00000
3398.00000 472.00000
3455.00000 481.00000
3511.00000 489.00000
3563.00000 513.00000
3612.00000 542.00000
3661.00000 571.00000
3710.00000 600.00000
3759.00000 630.00000
3809.00000 659.00000
3858.00000 688.00000
3905.00000 719.00000
3941.00000 764.00000
3976.00000 809.00000
4011.00000 854.00000
4047.00000 899.00000
4082.00000 944.00000
4117.00000 989.00000
4153.00000 1034.00000
4188.00000 1079.00000
4216.00000 1128.00000
4239.00000 1181.00000
4262.00000 1233.00000
4285.00000 1286.00000
4308.00000 1338.00000
4331.00000 1390.00000
4354.00000 1443.00000
4368.00000 1497.00000
4373.00000 1554.00000
4377.00000 1612.00000
4382.00000 1669.00000
4386.00000 1726.00000
4391.00000 1783.00000
4395.00000 1840.00000
4400.00000 1897.00000
4404.00000 1954.00000
4409.00000 2011.00000
4413.00000 2068.00000
4417.00000 2125.00000
4422.00000 2182.00000
4426.00000 2239.00000
4431.00000 2296.00000
4435.00000 2353.00000
4440.00000 2410.00000
IMAGE=Mesolimulus.tafraoutensis.MSNM.i26844.JPG
ID=30
LM=4
700.00000 1439.00000
1576.00000 1372.00000
1588.00000 1811.00000
2012.00000 2142.00000
CURVES=1
POINTS=50
697.00000 1442.00000
702.00000 1478.00000
707.00000 1514.00000
712.00000 1550.00000
717.00000 1585.00000
721.00000 1621.00000
726.00000 1657.00000
739.00000 1691.00000
755.00000 1723.00000
771.00000 1756.00000
787.00000 1788.00000
803.00000 1820.00000
820.00000 1853.00000
836.00000 1885.00000
852.00000 1918.00000
873.00000 1946.00000
901.00000 1969.00000
929.00000 1992.00000
957.00000 2016.00000
984.00000 2039.00000
1012.00000 2062.00000
1040.00000 2085.00000
1069.00000 2107.00000
1102.00000 2120.00000
1136.00000 2134.00000
1169.00000 2148.00000
1203.00000 2161.00000
1237.00000 2175.00000
1270.00000 2188.00000
1305.00000 2197.00000
1341.00000 2203.00000
1376.00000 2210.00000
1412.00000 2216.00000
1448.00000 2222.00000
1483.00000 2228.00000
1519.00000 2235.00000
1555.00000 2237.00000
1590.00000 2230.00000
1626.00000 2224.00000
1661.00000 2217.00000
1697.00000 2210.00000
1733.00000 2204.00000
1768.00000 2197.00000
1804.00000 2190.00000
1839.00000 2184.00000
1875.00000 2177.00000
1911.00000 2170.00000
1945.00000 2159.00000
1978.00000 2145.00000
2012.00000 2132.00000
IMAGE=Mesolimulus.walchi.CM.28510.JPG
ID=33
LM=4
255.00000 1039.00000
1276.00000 1166.00000
1246.00000 1636.00000
1649.00000 2123.00000
CURVES=1
POINTS=50
255.00000 1060.00000
259.00000 1101.00000
263.00000 1142.00000
267.00000 1183.00000
272.00000 1224.00000
276.00000 1265.00000
280.00000 1306.00000
284.00000 1347.00000
296.00000 1387.00000
309.00000 1426.00000
323.00000 1464.00000
337.00000 1503.00000
351.00000 1542.00000
366.00000 1580.00000
384.00000 1617.00000
402.00000 1655.00000
420.00000 1692.00000
438.00000 1729.00000
463.00000 1761.00000
492.00000 1790.00000
522.00000 1819.00000
551.00000 1848.00000
581.00000 1877.00000
610.00000 1906.00000
644.00000 1928.00000
681.00000 1945.00000
719.00000 1962.00000
757.00000 1979.00000
794.00000 1996.00000
832.00000 2013.00000
869.00000 2030.00000
907.00000 2047.00000
946.00000 2060.00000
986.00000 2071.00000
1026.00000 2081.00000
1066.00000 2092.00000
1105.00000 2102.00000
1145.00000 2113.00000
1186.00000 2114.00000
1228.00000 2113.00000
1269.00000 2113.00000
1310.00000 2113.00000
1351.00000 2112.00000
1393.00000 2112.00000
1434.00000 2111.00000
1475.00000 2111.00000
1516.00000 2113.00000
1558.00000 2115.00000
1599.00000 2118.00000
1640.00000 2120.00000
IMAGE=Mesolimulus.walchi.CM.28513.JPG
ID=34
LM=4
1097.00000 1566.00000
1937.00000 1517.00000
1973.00000 1954.00000
2285.00000 2254.00000
CURVES=1
POINTS=50
1094.00000 1572.00000
1102.00000 1603.00000
1109.00000 1635.00000
1117.00000 1666.00000
1124.00000 1698.00000
1132.00000 1729.00000
1139.00000 1761.00000
1147.00000 1792.00000
1157.00000 1823.00000
1173.00000 1851.00000
1189.00000 1879.00000
1205.00000 1907.00000
1221.00000 1935.00000
1237.00000 1963.00000
1253.00000 1991.00000
1269.00000 2019.00000
1286.00000 2047.00000
1302.00000 2076.00000
1327.00000 2095.00000
1353.00000 2114.00000
1380.00000 2133.00000
1406.00000 2152.00000
1432.00000 2171.00000
1458.00000 2190.00000
1485.00000 2209.00000
1515.00000 2220.00000
1546.00000 2230.00000
1576.00000 2240.00000
1607.00000 2251.00000
1638.00000 2261.00000
1668.00000 2271.00000
1699.00000 2281.00000
1730.00000 2292.00000
1760.00000 2302.00000
1793.00000 2299.00000
1825.00000 2296.00000
1857.00000 2293.00000
1889.00000 2291.00000
1922.00000 2288.00000
1954.00000 2285.00000
1986.00000 2282.00000
2018.00000 2279.00000
2051.00000 2276.00000
2083.00000 2273.00000
2115.00000 2270.00000
2147.00000 2267.00000
2179.00000 2264.00000
2212.00000 2260.00000
2244.00000 2257.00000
2276.00000 2254.00000
IMAGE=Mesolimulus.walchi.CM.28515.JPG
ID=35
LM=4
409.00000 2038.00000
1826.00000 1842.00000
1813.00000 2565.00000
2609.00000 3034.00000
CURVES=1
POINTS=50
413.00000 2055.00000
423.00000 2113.00000
433.00000 2172.00000
442.00000 2230.00000
452.00000 2288.00000
462.00000 2346.00000
472.00000 2405.00000
503.00000 2454.00000
536.00000 2503.00000
570.00000 2551.00000
604.00000 2600.00000
638.00000 2648.00000
672.00000 2697.00000
705.00000 2745.00000
739.00000 2794.00000
773.00000 2842.00000
807.00000 2891.00000
842.00000 2938.00000
886.00000 2977.00000
930.00000 3016.00000
975.00000 3056.00000
1019.00000 3095.00000
1063.00000 3134.00000
1118.00000 3152.00000
1175.00000 3167.00000
1233.00000 3181.00000
1290.00000 3195.00000
1347.00000 3210.00000
1405.00000 3224.00000
1462.00000 3238.00000
1519.00000 3253.00000
1578.00000 3253.00000
1637.00000 3250.00000
1696.00000 3248.00000
1755.00000 3245.00000
1814.00000 3243.00000
1873.00000 3241.00000
1932.00000 3238.00000
1991.00000 3236.00000
2050.00000 3228.00000
2106.00000 3210.00000
2162.00000 3193.00000
2219.00000 3176.00000
2275.00000 3158.00000
2332.00000 3141.00000
2388.00000 3123.00000
2445.00000 3106.00000
2501.00000 3088.00000
2556.00000 3066.00000
2605.00000 3034.00000
IMAGE=Mesolimulus.walchi.MCZ.106368.jpg
ID=37
LM=4
5690.00000 1548.00000
4001.00000 2102.00000
3890.00000 1472.00000
3018.00000 808.00000
CURVES=1
POINTS=50
5669.00000 1510.00000
5641.00000 1450.00000
5612.00000 1390.00000
5584.00000 1330.00000
5555.00000 1270.00000
5527.00000 1210.00000
5493.00000 1153.00000
5457.00000 1097.00000
5420.00000 1042.00000
5384.00000 986.00000
5348.00000 930.00000
5312.00000 875.00000
5276.00000 819.00000
5229.00000 774.00000
5174.00000 736.00000
5119.00000 698.00000
5065.00000 661.00000
5010.00000 623.00000
4955.00000 586.00000
4901.00000 548.00000
4843.00000 516.00000
4780.00000 495.00000
4717.00000 475.00000
4654.00000 454.00000
4591.00000 433.00000
4526.00000 421.00000
4460.00000 422.00000
4393.00000 422.00000
4327.00000 423.00000
4261.00000 423.00000
4194.00000 424.00000
4128.00000 424.00000
4061.00000 425.00000
3996.00000 435.00000
3932.00000 451.00000
3868.00000 467.00000
3803.00000 484.00000
3739.00000 500.00000
3674.00000 516.00000
3610.00000 532.00000
3546.00000 549.00000
3481.00000 565.00000
3418.00000 585.00000
3361.00000 619.00000
3304.00000 652.00000
3247.00000 686.00000
3190.00000 720.00000
3132.00000 754.00000
3075.00000 787.00000
3018.00000 821.00000
IMAGE=Mesolimulus.walchi.MCZ.106369.jpg
ID=38
LM=4
5409.00000 2029.00000
3673.00000 1880.00000
3596.00000 1306.00000
2741.00000 399.00000
CURVES=1
POINTS=50
5396.00000 1999.00000
5395.00000 1922.00000
5394.00000 1845.00000
5394.00000 1768.00000
5393.00000 1691.00000
5392.00000 1614.00000
5390.00000 1537.00000
5388.00000 1460.00000
5362.00000 1388.00000
5330.00000 1318.00000
5297.00000 1249.00000
5265.00000 1179.00000
5228.00000 1111.00000
5185.00000 1047.00000
5143.00000 983.00000
5100.00000 919.00000
5057.00000 855.00000
5015.00000 791.00000
4960.00000 737.00000
4900.00000 689.00000
4840.00000 641.00000
4780.00000 593.00000
4719.00000 545.00000
4659.00000 497.00000
4598.00000 450.00000
4525.00000 426.00000
4452.00000 403.00000
4379.00000 379.00000
4305.00000 355.00000
4232.00000 331.00000
4159.00000 307.00000
4086.00000 284.00000
4012.00000 262.00000
3935.00000 258.00000
3858.00000 254.00000
3781.00000 250.00000
3704.00000 246.00000
3627.00000 242.00000
3550.00000 238.00000
3473.00000 234.00000
3397.00000 230.00000
3320.00000 226.00000
3245.00000 242.00000
3171.00000 264.00000
3097.00000 286.00000
3023.00000 308.00000
2950.00000 329.00000
2876.00000 351.00000
2802.00000 373.00000
2728.00000 395.00000
IMAGE=Mesolimulus.walchi.MCZ.106371.jpg
ID=40
LM=4
5788.00000 1846.00000
4179.00000 1838.00000
4149.00000 2680.00000
3511.00000 3199.00000
CURVES=1
POINTS=50
5788.00000 1842.00000
5781.00000 1906.00000
5773.00000 1971.00000
5766.00000 2035.00000
5759.00000 2099.00000
5751.00000 2163.00000
5734.00000 2225.00000
5712.00000 2286.00000
5691.00000 2347.00000
5670.00000 2408.00000
5648.00000 2469.00000
5627.00000 2530.00000
5601.00000 2589.00000
5566.00000 2644.00000
5531.00000 2698.00000
5496.00000 2753.00000
5461.00000 2807.00000
5427.00000 2862.00000
5392.00000 2916.00000
5346.00000 2961.00000
5295.00000 3000.00000
5243.00000 3039.00000
5192.00000 3078.00000
5140.00000 3117.00000
5089.00000 3156.00000
5031.00000 3184.00000
4971.00000 3209.00000
4911.00000 3234.00000
4852.00000 3259.00000
4792.00000 3284.00000
4732.00000 3308.00000
4672.00000 3333.00000
4609.00000 3340.00000
4544.00000 3339.00000
4480.00000 3338.00000
4415.00000 3338.00000
4350.00000 3337.00000
4286.00000 3337.00000
4221.00000 3336.00000
4157.00000 3330.00000
4093.00000 3319.00000
4029.00000 3307.00000
3966.00000 3296.00000
3902.00000 3285.00000
3838.00000 3273.00000
3775.00000 3262.00000
3711.00000 3251.00000
3647.00000 3240.00000
3584.00000 3228.00000
3520.00000 3217.00000
IMAGE=Mesolimulus.walchi.MCZ.106375.jpg
ID=44
LM=4
490.00000 2723.00000
1958.00000 2336.00000
1852.00000 1774.00000
2120.00000 940.00000
CURVES=1
POINTS=50
473.00000 2719.00000
465.00000 2661.00000
457.00000 2603.00000
448.00000 2545.00000
440.00000 2487.00000
432.00000 2429.00000
424.00000 2371.00000
419.00000 2313.00000
422.00000 2254.00000
425.00000 2196.00000
429.00000 2137.00000
432.00000 2079.00000
435.00000 2021.00000
438.00000 1962.00000
461.00000 1909.00000
490.00000 1858.00000
519.00000 1807.00000
548.00000 1757.00000
577.00000 1706.00000
606.00000 1655.00000
636.00000 1605.00000
674.00000 1560.00000
712.00000 1516.00000
750.00000 1471.00000
788.00000 1426.00000
826.00000 1382.00000
864.00000 1337.00000
911.00000 1303.00000
959.00000 1270.00000
1007.00000 1237.00000
1056.00000 1204.00000
1104.00000 1171.00000
1153.00000 1138.00000
1201.00000 1105.00000
1258.00000 1092.00000
1315.00000 1081.00000
1373.00000 1070.00000
1431.00000 1059.00000
1488.00000 1048.00000
1546.00000 1038.00000
1603.00000 1027.00000
1661.00000 1016.00000
1718.00000 1005.00000
1776.00000 994.00000
1833.00000 983.00000
1891.00000 974.00000
1949.00000 968.00000
2008.00000 961.00000
2066.00000 955.00000
2124.00000 948.00000
IMAGE=Mesolimulus.walchi.MCZ.106376.jpg
ID=45
LM=4
447.00000 2242.00000
2039.00000 2157.00000
2005.00000 2868.00000
2809.00000 3510.00000
CURVES=1
POINTS=50
439.00000 2229.00000
450.00000 2293.00000
462.00000 2358.00000
473.00000 2422.00000
484.00000 2487.00000
495.00000 2551.00000
507.00000 2616.00000
518.00000 2680.00000
542.00000 2741.00000
569.00000 2800.00000
596.00000 2860.00000
623.00000 2919.00000
650.00000 2979.00000
681.00000 3036.00000
723.00000 3086.00000
766.00000 3136.00000
808.00000 3186.00000
850.00000 3236.00000
892.00000 3286.00000
937.00000 3334.00000
985.00000 3378.00000
1034.00000 3421.00000
1082.00000 3465.00000
1141.00000 3491.00000
1203.00000 3512.00000
1265.00000 3532.00000
1328.00000 3553.00000
1390.00000 3573.00000
1453.00000 3587.00000
1518.00000 3600.00000
1582.00000 3612.00000
1646.00000 3625.00000
1710.00000 3637.00000
1775.00000 3650.00000
1839.00000 3662.00000
1904.00000 3666.00000
1969.00000 3663.00000
2034.00000 3660.00000
2100.00000 3657.00000
2165.00000 3653.00000
2230.00000 3650.00000
2296.00000 3646.00000
2361.00000 3642.00000
2425.00000 3633.00000
2486.00000 3610.00000
2548.00000 3587.00000
2609.00000 3563.00000
2670.00000 3540.00000
2731.00000 3516.00000
2792.00000 3493.00000
IMAGE=Mesolimulus.walchi.MCZ.106377.jpg
ID=46
LM=4
5537.00000 2072.00000
3749.00000 1987.00000
3783.00000 2706.00000
2983.00000 3412.00000
CURVES=1
POINTS=50
5532.00000 2080.00000
5520.00000 2151.00000
5508.00000 2222.00000
5496.00000 2293.00000
5480.00000 2363.00000
5462.00000 2432.00000
5443.00000 2501.00000
5424.00000 2571.00000
5405.00000 2640.00000
5387.00000 2709.00000
5368.00000 2779.00000
5349.00000 2848.00000
5323.00000 2914.00000
5285.00000 2975.00000
5247.00000 3036.00000
5209.00000 3097.00000
5170.00000 3158.00000
5132.00000 3219.00000
5080.00000 3267.00000
5022.00000 3308.00000
4964.00000 3350.00000
4905.00000 3392.00000
4847.00000 3434.00000
4788.00000 3476.00000
4721.00000 3500.00000
4653.00000 3523.00000
4585.00000 3545.00000
4516.00000 3568.00000
4448.00000 3590.00000
4380.00000 3613.00000
4309.00000 3623.00000
4238.00000 3626.00000
4166.00000 3629.00000
4094.00000 3632.00000
4022.00000 3635.00000
3950.00000 3638.00000
3879.00000 3642.00000
3807.00000 3645.00000
3735.00000 3641.00000
3664.00000 3631.00000
3593.00000 3622.00000
3522.00000 3613.00000
3450.00000 3603.00000
3379.00000 3594.00000
3310.00000 3579.00000
3244.00000 3549.00000
3179.00000 3519.00000
3114.00000 3489.00000
3048.00000 3459.00000
2983.00000 3429.00000
IMAGE=Mesolimulus.walchi.MCZ.106497.jpg
ID=52
LM=4
405.00000 2217.00000
2115.00000 2034.00000
2222.00000 2714.00000
2886.00000 3327.00000
CURVES=1
POINTS=50
409.00000 2217.00000
432.00000 2279.00000
454.00000 2341.00000
477.00000 2402.00000
499.00000 2464.00000
522.00000 2526.00000
544.00000 2588.00000
567.00000 2650.00000
589.00000 2711.00000
614.00000 2772.00000
648.00000 2828.00000
682.00000 2884.00000
717.00000 2940.00000
751.00000 2997.00000
786.00000 3053.00000
830.00000 3100.00000
878.00000 3146.00000
925.00000 3192.00000
972.00000 3238.00000
1019.00000 3284.00000
1066.00000 3330.00000
1124.00000 3357.00000
1187.00000 3376.00000
1250.00000 3395.00000
1313.00000 3414.00000
1376.00000 3433.00000
1439.00000 3452.00000
1502.00000 3471.00000
1565.00000 3489.00000
1630.00000 3498.00000
1695.00000 3507.00000
1761.00000 3516.00000
1826.00000 3525.00000
1891.00000 3534.00000
1956.00000 3542.00000
2021.00000 3551.00000
2086.00000 3544.00000
2151.00000 3533.00000
2216.00000 3521.00000
2281.00000 3510.00000
2345.00000 3498.00000
2410.00000 3487.00000
2475.00000 3476.00000
2540.00000 3464.00000
2603.00000 3450.00000
2663.00000 3423.00000
2723.00000 3395.00000
2783.00000 3368.00000
2843.00000 3341.00000
2903.00000 3314.00000
IMAGE=Mesolimulus.walchi.MCZ.106500.jpg
ID=54
LM=4
349.00000 2923.00000
1796.00000 2353.00000
1707.00000 1706.00000
2060.00000 1063.00000
CURVES=1
POINTS=50
341.00000 2910.00000
322.00000 2850.00000
302.00000 2789.00000
283.00000 2729.00000
264.00000 2669.00000
244.00000 2608.00000
245.00000 2546.00000
252.00000 2483.00000
260.00000 2420.00000
268.00000 2357.00000
275.00000 2294.00000
283.00000 2231.00000
296.00000 2170.00000
313.00000 2108.00000
329.00000 2047.00000
345.00000 1986.00000
361.00000 1925.00000
378.00000 1863.00000
394.00000 1802.00000
417.00000 1744.00000
452.00000 1691.00000
487.00000 1638.00000
522.00000 1586.00000
558.00000 1533.00000
593.00000 1480.00000
628.00000 1428.00000
682.00000 1395.00000
737.00000 1363.00000
792.00000 1331.00000
846.00000 1300.00000
901.00000 1268.00000
956.00000 1236.00000
1011.00000 1204.00000
1066.00000 1172.00000
1121.00000 1141.00000
1179.00000 1120.00000
1241.00000 1106.00000
1303.00000 1093.00000
1365.00000 1080.00000
1427.00000 1067.00000
1489.00000 1054.00000
1551.00000 1041.00000
1613.00000 1028.00000
1676.00000 1028.00000
1740.00000 1032.00000
1803.00000 1036.00000
1866.00000 1040.00000
1929.00000 1043.00000
1993.00000 1047.00000
2056.00000 1051.00000
IMAGE=Mesolimulus.walchi.MCZ.106507.jpg
ID=57
LM=4
2528.00000 659.00000
2588.00000 1438.00000
2196.00000 1510.00000
1907.00000 1829.00000
CURVES=1
POINTS=50
2528.00000 647.00000
2496.00000 654.00000
2465.00000 660.00000
2433.00000 667.00000
2401.00000 674.00000
2370.00000 680.00000
2338.00000 687.00000
2308.00000 698.00000
2279.00000 712.00000
2249.00000 726.00000
2220.00000 739.00000
2191.00000 753.00000
2161.00000 767.00000
2132.00000 780.00000
2103.00000 794.00000
2075.00000 810.00000
2051.00000 832.00000
2027.00000 853.00000
2003.00000 875.00000
1979.00000 897.00000
1955.00000 919.00000
1932.00000 941.00000
1920.00000 970.00000
1911.00000 1001.00000
1902.00000 1032.00000
1892.00000 1063.00000
1883.00000 1094.00000
1874.00000 1125.00000
1865.00000 1156.00000
1855.00000 1187.00000
1846.00000 1218.00000
1843.00000 1250.00000
1844.00000 1283.00000
1844.00000 1315.00000
1845.00000 1347.00000
1845.00000 1380.00000
1845.00000 1412.00000
1846.00000 1444.00000
1846.00000 1477.00000
1847.00000 1509.00000
1849.00000 1541.00000
1854.00000 1573.00000
1859.00000 1605.00000
1864.00000 1637.00000
1869.00000 1669.00000
1874.00000 1701.00000
1879.00000 1733.00000
1884.00000 1765.00000
1889.00000 1797.00000
1894.00000 1829.00000
IMAGE=Mesolimulus.walchi.MCZ.106510.jpg
ID=59
LM=4
4707.00000 770.00000
3128.00000 3072.00000
2162.00000 2591.00000
762.00000 2770.00000
CURVES=1
POINTS=50
4690.00000 736.00000
4593.00000 687.00000
4496.00000 638.00000
4399.00000 589.00000
4302.00000 540.00000
4200.00000 502.00000
4098.00000 464.00000
3996.00000 426.00000
3894.00000 388.00000
3793.00000 350.00000
3686.00000 330.00000
3578.00000 316.00000
3471.00000 302.00000
3363.00000 288.00000
3255.00000 274.00000
3148.00000 287.00000
3040.00000 304.00000
2933.00000 321.00000
2825.00000 339.00000
2719.00000 361.00000
2614.00000 390.00000
2510.00000 419.00000
2405.00000 448.00000
2300.00000 477.00000
2195.00000 506.00000
2115.00000 580.00000
2035.00000 653.00000
1954.00000 726.00000
1874.00000 799.00000
1793.00000 872.00000
1713.00000 945.00000
1632.00000 1018.00000
1552.00000 1092.00000
1471.00000 1165.00000
1408.00000 1252.00000
1353.00000 1345.00000
1297.00000 1439.00000
1242.00000 1532.00000
1186.00000 1626.00000
1131.00000 1719.00000
1075.00000 1813.00000
1021.00000 1907.00000
989.00000 2011.00000
958.00000 2115.00000
927.00000 2219.00000
896.00000 2323.00000
865.00000 2428.00000
833.00000 2532.00000
802.00000 2636.00000
771.00000 2740.00000
IMAGE=Mesolimulus.walchi.MCZ.106511.jpg
ID=60
LM=4
5635.00000 2259.00000
3435.00000 2289.00000
3430.00000 1365.00000
2383.00000 591.00000
CURVES=1
POINTS=50
5626.00000 2242.00000
5617.00000 2153.00000
5607.00000 2064.00000
5598.00000 1974.00000
5588.00000 1885.00000
5563.00000 1799.00000
5538.00000 1713.00000
5513.00000 1626.00000
5489.00000 1540.00000
5460.00000 1455.00000
5419.00000 1376.00000
5378.00000 1296.00000
5336.00000 1216.00000
5295.00000 1137.00000
5238.00000 1068.00000
5179.00000 1000.00000
5120.00000 932.00000
5061.00000 865.00000
4995.00000 805.00000
4920.00000 756.00000
4846.00000 706.00000
4771.00000 656.00000
4697.00000 606.00000
4622.00000 556.00000
4547.00000 506.00000
4464.00000 474.00000
4378.00000 448.00000
4292.00000 423.00000
4206.00000 397.00000
4120.00000 372.00000
4034.00000 346.00000
3948.00000 320.00000
3862.00000 295.00000
3774.00000 297.00000
3685.00000 306.00000
3595.00000 316.00000
3506.00000 326.00000
3417.00000 335.00000
3328.00000 345.00000
3239.00000 355.00000
3150.00000 370.00000
3064.00000 393.00000
2977.00000 417.00000
2891.00000 441.00000
2804.00000 464.00000
2717.00000 488.00000
2631.00000 511.00000
2544.00000 535.00000
2458.00000 558.00000
2371.00000 582.00000
IMAGE=Mesolimulus.walchi.MCZ.106512.jpg
ID=61
LM=4
1230.00000 1829.00000
2456.00000 1727.00000
2464.00000 2446.00000
2903.00000 2778.00000
CURVES=1
POINTS=50
1235.00000 1825.00000
1245.00000 1869.00000
1256.00000 1914.00000
1266.00000 1958.00000
1277.00000 2003.00000
1287.00000 2047.00000
1298.00000 2092.00000
1308.00000 2136.00000
1319.00000 2181.00000
1337.00000 2222.00000
1364.00000 2259.00000
1391.00000 2295.00000
1418.00000 2332.00000
1445.00000 2369.00000
1471.00000 2406.00000
1498.00000 2443.00000
1525.00000 2480.00000
1552.00000 2517.00000
1580.00000 2553.00000
1614.00000 2584.00000
1647.00000 2615.00000
1681.00000 2646.00000
1714.00000 2677.00000
1748.00000 2707.00000
1791.00000 2722.00000
1834.00000 2737.00000
1878.00000 2752.00000
1921.00000 2767.00000
1964.00000 2783.00000
2007.00000 2798.00000
2050.00000 2813.00000
2093.00000 2828.00000
2138.00000 2835.00000
2183.00000 2837.00000
2229.00000 2838.00000
2275.00000 2840.00000
2320.00000 2842.00000
2366.00000 2843.00000
2412.00000 2845.00000
2457.00000 2847.00000
2503.00000 2848.00000
2549.00000 2850.00000
2593.00000 2845.00000
2638.00000 2834.00000
2682.00000 2822.00000
2726.00000 2811.00000
2770.00000 2799.00000
2815.00000 2788.00000
2859.00000 2776.00000
2903.00000 2765.00000
IMAGE=Mesolimulus.walchi.MCZ.106514.jpg
ID=62
LM=4
5022.00000 1995.00000
3801.00000 1982.00000
3801.00000 1557.00000
3307.00000 961.00000
CURVES=1
POINTS=50
5009.00000 1991.00000
5005.00000 1943.00000
5002.00000 1894.00000
4998.00000 1846.00000
4995.00000 1798.00000
4991.00000 1749.00000
4985.00000 1701.00000
4970.00000 1655.00000
4954.00000 1609.00000
4939.00000 1563.00000
4923.00000 1517.00000
4907.00000 1472.00000
4884.00000 1429.00000
4860.00000 1386.00000
4837.00000 1344.00000
4814.00000 1301.00000
4791.00000 1258.00000
4767.00000 1217.00000
4730.00000 1185.00000
4693.00000 1154.00000
4657.00000 1122.00000
4620.00000 1090.00000
4583.00000 1058.00000
4541.00000 1036.00000
4496.00000 1016.00000
4452.00000 997.00000
4408.00000 977.00000
4363.00000 957.00000
4319.00000 938.00000
4272.00000 927.00000
4224.00000 917.00000
4177.00000 907.00000
4129.00000 897.00000
4082.00000 890.00000
4033.00000 893.00000
3985.00000 896.00000
3936.00000 900.00000
3888.00000 903.00000
3840.00000 907.00000
3791.00000 910.00000
3743.00000 916.00000
3695.00000 922.00000
3647.00000 929.00000
3599.00000 935.00000
3551.00000 941.00000
3503.00000 947.00000
3454.00000 953.00000
3407.00000 962.00000
3359.00000 970.00000
3311.00000 978.00000
IMAGE=Mesolimulus.walchi.SMCU.F11569.JPG
ID=65
LM=4
1442.00000 3662.00000
1563.00000 2873.00000
1883.00000 2951.00000
2270.00000 2641.00000
CURVES=1
POINTS=50
1428.00000 3677.00000
1461.00000 3677.00000
1495.00000 3677.00000
1528.00000 3677.00000
1561.00000 3677.00000
1595.00000 3676.00000
1628.00000 3674.00000
1661.00000 3673.00000
1694.00000 3671.00000
1728.00000 3669.00000
1761.00000 3668.00000
1792.00000 3658.00000
1823.00000 3645.00000
1854.00000 3631.00000
1884.00000 3618.00000
1915.00000 3605.00000
1945.00000 3592.00000
1976.00000 3579.00000
2007.00000 3566.00000
2030.00000 3542.00000
2052.00000 3517.00000
2075.00000 3493.00000
2098.00000 3468.00000
2120.00000 3444.00000
2143.00000 3420.00000
2166.00000 3395.00000
2188.00000 3370.00000
2202.00000 3340.00000
2215.00000 3310.00000
2229.00000 3279.00000
2243.00000 3249.00000
2257.00000 3219.00000
2271.00000 3189.00000
2285.00000 3158.00000
2291.00000 3126.00000
2293.00000 3093.00000
2295.00000 3059.00000
2297.00000 3026.00000
2300.00000 2993.00000
2302.00000 2960.00000
2304.00000 2926.00000
2307.00000 2893.00000
2309.00000 2860.00000
2302.00000 2827.00000
2295.00000 2795.00000
2288.00000 2762.00000
2281.00000 2730.00000
2274.00000 2697.00000
2267.00000 2665.00000
2260.00000 2632.00000
IMAGE=Mesolimulus.walchi.SMNS.27585.jpg
ID=66
LM=4
2590.00000 2479.00000
2132.00000 2070.00000
2313.00000 1881.00000
2355.00000 1578.00000
CURVES=1
POINTS=50
2593.00000 2475.00000
2604.00000 2456.00000
2615.00000 2437.00000
2626.00000 2418.00000
2636.00000 2399.00000
2647.00000 2380.00000
2658.00000 2360.00000
2669.00000 2341.00000
2680.00000 2322.00000
2691.00000 2303.00000
2696.00000 2282.00000
2700.00000 2260.00000
2704.00000 2239.00000
2709.00000 2217.00000
2713.00000 2196.00000
2717.00000 2174.00000
2722.00000 2153.00000
2726.00000 2131.00000
2726.00000 2109.00000
2727.00000 2087.00000
2727.00000 2065.00000
2728.00000 2043.00000
2728.00000 2021.00000
2729.00000 1999.00000
2724.00000 1979.00000
2712.00000 1961.00000
2699.00000 1942.00000
2687.00000 1924.00000
2675.00000 1906.00000
2663.00000 1887.00000
2651.00000 1869.00000
2639.00000 1851.00000
2626.00000 1833.00000
2614.00000 1814.00000
2602.00000 1796.00000
2590.00000 1778.00000
2577.00000 1760.00000
2565.00000 1741.00000
2553.00000 1723.00000
2536.00000 1709.00000
2519.00000 1695.00000
2502.00000 1681.00000
2485.00000 1667.00000
2468.00000 1653.00000
2451.00000 1640.00000
2434.00000 1626.00000
2417.00000 1612.00000
2400.00000 1598.00000
2383.00000 1584.00000
2366.00000 1570.00000
IMAGE=Mesolimulus.walchi.SMNS.694513.jpg
ID=67
LM=4
927.00000 3460.00000
1301.00000 2656.00000
964.00000 2496.00000
792.00000 1797.00000
CURVES=1
POINTS=50
914.00000 3464.00000
875.00000 3448.00000
837.00000 3433.00000
798.00000 3417.00000
759.00000 3402.00000
721.00000 3384.00000
692.00000 3355.00000
662.00000 3325.00000
633.00000 3296.00000
603.00000 3266.00000
574.00000 3237.00000
544.00000 3207.00000
519.00000 3175.00000
493.00000 3142.00000
467.00000 3109.00000
442.00000 3076.00000
416.00000 3043.00000
402.00000 3004.00000
389.00000 2964.00000
376.00000 2925.00000
363.00000 2885.00000
350.00000 2845.00000
345.00000 2804.00000
343.00000 2763.00000
341.00000 2721.00000
340.00000 2679.00000
338.00000 2637.00000
341.00000 2596.00000
349.00000 2555.00000
357.00000 2514.00000
365.00000 2473.00000
373.00000 2432.00000
381.00000 2391.00000
389.00000 2350.00000
405.00000 2312.00000
426.00000 2276.00000
447.00000 2240.00000
467.00000 2204.00000
488.00000 2167.00000
509.00000 2131.00000
532.00000 2096.00000
558.00000 2064.00000
585.00000 2032.00000
612.00000 2000.00000
639.00000 1968.00000
666.00000 1936.00000
693.00000 1905.00000
723.00000 1876.00000
753.00000 1847.00000
783.00000 1818.00000
IMAGE=Mesolimulus.walchi.SMNS.70204.JPG
ID=68
LM=4
2514.00000 3738.00000
4275.00000 3745.00000
4275.00000 4422.00000
5304.00000 5020.00000
CURVES=1
POINTS=50
2507.00000 3720.00000
2529.00000 3791.00000
2551.00000 3863.00000
2572.00000 3934.00000
2594.00000 4006.00000
2616.00000 4077.00000
2638.00000 4149.00000
2660.00000 4220.00000
2682.00000 4291.00000
2719.00000 4356.00000
2756.00000 4421.00000
2793.00000 4486.00000
2830.00000 4551.00000
2867.00000 4616.00000
2904.00000 4681.00000
2941.00000 4745.00000
2990.00000 4800.00000
3047.00000 4848.00000
3105.00000 4896.00000
3162.00000 4944.00000
3220.00000 4992.00000
3277.00000 5039.00000
3342.00000 5075.00000
3410.00000 5106.00000
3478.00000 5138.00000
3545.00000 5170.00000
3613.00000 5202.00000
3680.00000 5234.00000
3752.00000 5249.00000
3827.00000 5252.00000
3901.00000 5256.00000
3976.00000 5259.00000
4051.00000 5263.00000
4125.00000 5265.00000
4199.00000 5254.00000
4273.00000 5242.00000
4347.00000 5230.00000
4420.00000 5219.00000
4494.00000 5207.00000
4568.00000 5195.00000
4642.00000 5183.00000
4715.00000 5172.00000
4789.00000 5160.00000
4863.00000 5148.00000
4935.00000 5131.00000
5007.00000 5109.00000
5078.00000 5087.00000
5149.00000 5064.00000
5221.00000 5042.00000
5292.00000 5020.00000
IMAGE=Mesolimulus.walchi.SNSB-BSPG.1567.I.150.tif
ID=70
LM=4
524.00000 3338.00000
2680.00000 3289.00000
2828.00000 4120.00000
4164.00000 5063.00000
CURVES=1
POINTS=50
524.00000 3344.00000
550.00000 3436.00000
576.00000 3529.00000
602.00000 3621.00000
628.00000 3713.00000
654.00000 3806.00000
680.00000 3898.00000
710.00000 3989.00000
749.00000 4077.00000
787.00000 4164.00000
826.00000 4252.00000
865.00000 4340.00000
903.00000 4428.00000
960.00000 4505.00000
1021.00000 4578.00000
1083.00000 4652.00000
1144.00000 4726.00000
1205.00000 4800.00000
1285.00000 4852.00000
1368.00000 4900.00000
1450.00000 4949.00000
1533.00000 4997.00000
1617.00000 5044.00000
1707.00000 5078.00000
1796.00000 5112.00000
1886.00000 5146.00000
1976.00000 5180.00000
2065.00000 5214.00000
2159.00000 5229.00000
2255.00000 5238.00000
2350.00000 5247.00000
2446.00000 5256.00000
2541.00000 5265.00000
2637.00000 5274.00000
2732.00000 5283.00000
2828.00000 5291.00000
2923.00000 5291.00000
3017.00000 5274.00000
3112.00000 5257.00000
3206.00000 5240.00000
3301.00000 5224.00000
3395.00000 5207.00000
3489.00000 5189.00000
3583.00000 5169.00000
3677.00000 5150.00000
3771.00000 5131.00000
3865.00000 5112.00000
3961.00000 5103.00000
4056.00000 5095.00000
4152.00000 5087.00000
IMAGE=Mesolimulus.walchi.SNSB-BSPG.1894.I.1.tif
ID=71
LM=4
1171.00000 3073.00000
3419.00000 2827.00000
3493.00000 3714.00000
4811.00000 4712.00000
CURVES=1
POINTS=50
1152.00000 3061.00000
1175.00000 3154.00000
1198.00000 3247.00000
1220.00000 3339.00000
1243.00000 3432.00000
1266.00000 3525.00000
1289.00000 3618.00000
1322.00000 3707.00000
1360.00000 3795.00000
1397.00000 3883.00000
1437.00000 3969.00000
1493.00000 4046.00000
1550.00000 4123.00000
1607.00000 4200.00000
1665.00000 4275.00000
1738.00000 4337.00000
1811.00000 4399.00000
1884.00000 4461.00000
1957.00000 4523.00000
2037.00000 4573.00000
2123.00000 4613.00000
2210.00000 4654.00000
2296.00000 4694.00000
2383.00000 4735.00000
2469.00000 4775.00000
2561.00000 4800.00000
2654.00000 4824.00000
2747.00000 4847.00000
2839.00000 4871.00000
2932.00000 4894.00000
3027.00000 4897.00000
3123.00000 4898.00000
3218.00000 4899.00000
3314.00000 4900.00000
3409.00000 4901.00000
3505.00000 4902.00000
3600.00000 4903.00000
3694.00000 4887.00000
3788.00000 4869.00000
3882.00000 4851.00000
3976.00000 4833.00000
4070.00000 4815.00000
4163.00000 4797.00000
4257.00000 4779.00000
4352.00000 4764.00000
4446.00000 4748.00000
4540.00000 4733.00000
4634.00000 4718.00000
4729.00000 4702.00000
4823.00000 4687.00000
IMAGE=Mesolimulus.walchi.SNSB-BSPG.1954.I.481.tif
ID=73
LM=4
475.00000 3449.00000
2581.00000 3036.00000
2470.00000 2180.00000
3123.00000 985.00000
CURVES=1
POINTS=50
462.00000 3437.00000
462.00000 3349.00000
462.00000 3261.00000
462.00000 3173.00000
462.00000 3085.00000
462.00000 2997.00000
462.00000 2909.00000
462.00000 2821.00000
470.00000 2733.00000
485.00000 2647.00000
501.00000 2560.00000
516.00000 2473.00000
532.00000 2387.00000
547.00000 2300.00000
574.00000 2216.00000
602.00000 2133.00000
629.00000 2049.00000
657.00000 1966.00000
693.00000 1887.00000
755.00000 1824.00000
816.00000 1761.00000
877.00000 1698.00000
939.00000 1635.00000
1000.00000 1572.00000
1061.00000 1508.00000
1130.00000 1454.00000
1205.00000 1409.00000
1280.00000 1363.00000
1356.00000 1317.00000
1431.00000 1271.00000
1510.00000 1233.00000
1592.00000 1201.00000
1674.00000 1169.00000
1756.00000 1138.00000
1838.00000 1106.00000
1922.00000 1081.00000
2009.00000 1064.00000
2095.00000 1047.00000
2181.00000 1030.00000
2268.00000 1012.00000
2355.00000 1003.00000
2443.00000 1002.00000
2531.00000 1000.00000
2619.00000 999.00000
2707.00000 997.00000
2795.00000 997.00000
2883.00000 997.00000
2971.00000 996.00000
3059.00000 993.00000
3147.00000 991.00000
IMAGE=Mesolimulus.walchi.SNSB-BSPG.1954.I.490.tif
ID=74
LM=4
5039.00000 4582.00000
3499.00000 2833.00000
2834.00000 3566.00000
1300.00000 3609.00000
CURVES=1
POINTS=50
5014.00000 4558.00000
4940.00000 4612.00000
4867.00000 4667.00000
4793.00000 4721.00000
4719.00000 4773.00000
4637.00000 4815.00000
4556.00000 4857.00000
4475.00000 4899.00000
4394.00000 4941.00000
4311.00000 4979.00000
4224.00000 5009.00000
4138.00000 5039.00000
4052.00000 5069.00000
3965.00000 5099.00000
3877.00000 5118.00000
3786.00000 5118.00000
3694.00000 5118.00000
3603.00000 5118.00000
3511.00000 5118.00000
3420.00000 5118.00000
3329.00000 5112.00000
3239.00000 5098.00000
3148.00000 5085.00000
3058.00000 5071.00000
2967.00000 5058.00000
2882.00000 5024.00000
2798.00000 4989.00000
2713.00000 4955.00000
2629.00000 4920.00000
2554.00000 4867.00000
2479.00000 4814.00000
2404.00000 4762.00000
2330.00000 4709.00000
2259.00000 4651.00000
2192.00000 4589.00000
2125.00000 4527.00000
2058.00000 4465.00000
1991.00000 4403.00000
1924.00000 4341.00000
1856.00000 4279.00000
1792.00000 4214.00000
1733.00000 4144.00000
1674.00000 4074.00000
1616.00000 4004.00000
1557.00000 3934.00000
1498.00000 3864.00000
1439.00000 3794.00000
1381.00000 3724.00000
1322.00000 3654.00000
1263.00000 3584.00000
IMAGE=Mesolimulus.walchi.SNSB-BSPG.1960.I.101.tif
ID=75
LM=4
2865.00000 7706.00000
3115.00000 5664.00000
2366.00000 5645.00000
1710.00000 4657.00000
CURVES=1
POINTS=50
2837.00000 7697.00000
2760.00000 7674.00000
2683.00000 7651.00000
2605.00000 7628.00000
2528.00000 7605.00000
2451.00000 7582.00000
2374.00000 7559.00000
2299.00000 7532.00000
2232.00000 7486.00000
2166.00000 7441.00000
2099.00000 7395.00000
2033.00000 7350.00000
1966.00000 7304.00000
1903.00000 7255.00000
1840.00000 7205.00000
1777.00000 7155.00000
1714.00000 7105.00000
1650.00000 7055.00000
1587.00000 7005.00000
1524.00000 6955.00000
1489.00000 6883.00000
1458.00000 6809.00000
1428.00000 6734.00000
1397.00000 6660.00000
1366.00000 6586.00000
1338.00000 6510.00000
1328.00000 6431.00000
1317.00000 6351.00000
1306.00000 6271.00000
1296.00000 6191.00000
1285.00000 6111.00000
1274.00000 6031.00000
1269.00000 5952.00000
1284.00000 5873.00000
1299.00000 5794.00000
1315.00000 5714.00000
1330.00000 5635.00000
1345.00000 5556.00000
1360.00000 5477.00000
1375.00000 5398.00000
1406.00000 5324.00000
1440.00000 5251.00000
1474.00000 5178.00000
1507.00000 5105.00000
1541.00000 5032.00000
1575.00000 4958.00000
1609.00000 4885.00000
1642.00000 4812.00000
1676.00000 4739.00000
1710.00000 4666.00000
IMAGE=Mesolimulus.walchi.SNSB-BSPG.1960.XVIII.12.tif
ID=77
LM=4
1054.00000 3110.00000
3062.00000 3135.00000
3086.00000 2371.00000
3973.00000 1552.00000
CURVES=1
POINTS=50
1060.00000 3092.00000
1066.00000 3014.00000
1071.00000 2935.00000
1077.00000 2857.00000
1082.00000 2779.00000
1088.00000 2701.00000
1105.00000 2626.00000
1140.00000 2555.00000
1174.00000 2485.00000
1209.00000 2415.00000
1244.00000 2344.00000
1279.00000 2274.00000
1326.00000 2211.00000
1372.00000 2147.00000
1418.00000 2084.00000
1464.00000 2020.00000
1514.00000 1960.00000
1569.00000 1905.00000
1625.00000 1849.00000
1680.00000 1794.00000
1742.00000 1747.00000
1809.00000 1705.00000
1875.00000 1663.00000
1941.00000 1621.00000
2007.00000 1579.00000
2081.00000 1555.00000
2158.00000 1535.00000
2234.00000 1516.00000
2310.00000 1497.00000
2386.00000 1478.00000
2464.00000 1470.00000
2542.00000 1463.00000
2620.00000 1455.00000
2698.00000 1447.00000
2776.00000 1440.00000
2854.00000 1438.00000
2932.00000 1444.00000
3011.00000 1450.00000
3089.00000 1457.00000
3167.00000 1463.00000
3245.00000 1469.00000
3323.00000 1476.00000
3402.00000 1482.00000
3480.00000 1489.00000
3558.00000 1495.00000
3636.00000 1501.00000
3714.00000 1508.00000
3793.00000 1514.00000
3871.00000 1521.00000
3949.00000 1527.00000
IMAGE=Mesolimulus.walchi.SNSB-BSPG.1962.I.110.tif
ID=79
LM=4
1657.00000 3375.00000
3481.00000 2987.00000
3622.00000 3652.00000
4675.00000 4269.00000
CURVES=1
POINTS=50
1670.00000 3369.00000
1694.00000 3440.00000
1718.00000 3511.00000
1741.00000 3583.00000
1765.00000 3654.00000
1796.00000 3722.00000
1839.00000 3783.00000
1883.00000 3844.00000
1927.00000 3905.00000
1971.00000 3966.00000
2014.00000 4027.00000
2061.00000 4086.00000
2110.00000 4143.00000
2159.00000 4200.00000
2208.00000 4257.00000
2257.00000 4314.00000
2312.00000 4363.00000
2377.00000 4401.00000
2442.00000 4438.00000
2507.00000 4476.00000
2572.00000 4513.00000
2637.00000 4551.00000
2702.00000 4589.00000
2773.00000 4606.00000
2848.00000 4614.00000
2923.00000 4622.00000
2997.00000 4630.00000
3072.00000 4638.00000
3147.00000 4646.00000
3221.00000 4654.00000
3296.00000 4653.00000
3371.00000 4648.00000
3446.00000 4643.00000
3521.00000 4639.00000
3596.00000 4634.00000
3670.00000 4624.00000
3742.00000 4603.00000
3814.00000 4582.00000
3886.00000 4561.00000
3958.00000 4539.00000
4030.00000 4518.00000
4101.00000 4494.00000
4167.00000 4459.00000
4234.00000 4424.00000
4300.00000 4389.00000
4367.00000 4354.00000
4433.00000 4319.00000
4503.00000 4294.00000
4577.00000 4281.00000
4651.00000 4268.00000
IMAGE=Mesolimulus.walchi.SNSB-BSPG.1964.XXIII.23.tif
ID=83
LM=4
1060.00000 3295.00000
2988.00000 3147.00000
3006.00000 3788.00000
3869.00000 4693.00000
CURVES=1
POINTS=50
1054.00000 3264.00000
1062.00000 3341.00000
1070.00000 3419.00000
1078.00000 3496.00000
1085.00000 3574.00000
1093.00000 3651.00000
1112.00000 3726.00000
1143.00000 3798.00000
1173.00000 3869.00000
1203.00000 3941.00000
1233.00000 4013.00000
1263.00000 4085.00000
1294.00000 4156.00000
1324.00000 4228.00000
1379.00000 4283.00000
1435.00000 4337.00000
1491.00000 4391.00000
1547.00000 4445.00000
1603.00000 4499.00000
1659.00000 4553.00000
1726.00000 4592.00000
1795.00000 4629.00000
1864.00000 4665.00000
1932.00000 4702.00000
2001.00000 4739.00000
2069.00000 4776.00000
2138.00000 4811.00000
2216.00000 4820.00000
2293.00000 4829.00000
2370.00000 4838.00000
2448.00000 4847.00000
2525.00000 4857.00000
2602.00000 4866.00000
2680.00000 4875.00000
2757.00000 4883.00000
2835.00000 4891.00000
2912.00000 4899.00000
2989.00000 4907.00000
3067.00000 4915.00000
3142.00000 4895.00000
3217.00000 4874.00000
3292.00000 4854.00000
3367.00000 4833.00000
3443.00000 4816.00000
3519.00000 4800.00000
3595.00000 4783.00000
3672.00000 4767.00000
3748.00000 4751.00000
3824.00000 4734.00000
3900.00000 4718.00000
IMAGE=Mesolimulus.walchi.SNSB-BSPG.1968.XV.1.tif
ID=84
LM=4
894.00000 2895.00000
3000.00000 3202.00000
2828.00000 3979.00000
3413.00000 5044.00000
CURVES=1
POINTS=50
900.00000 2938.00000
900.00000 3016.00000
900.00000 3093.00000
900.00000 3171.00000
900.00000 3249.00000
900.00000 3326.00000
914.00000 3402.00000
932.00000 3478.00000
950.00000 3553.00000
969.00000 3629.00000
987.00000 3704.00000
1005.00000 3780.00000
1023.00000 3855.00000
1042.00000 3931.00000
1080.00000 3998.00000
1118.00000 4066.00000
1156.00000 4134.00000
1193.00000 4202.00000
1231.00000 4269.00000
1269.00000 4337.00000
1320.00000 4395.00000
1377.00000 4447.00000
1435.00000 4500.00000
1492.00000 4552.00000
1549.00000 4604.00000
1614.00000 4647.00000
1680.00000 4689.00000
1745.00000 4730.00000
1811.00000 4771.00000
1877.00000 4813.00000
1945.00000 4849.00000
2018.00000 4875.00000
2091.00000 4901.00000
2165.00000 4926.00000
2238.00000 4952.00000
2313.00000 4971.00000
2389.00000 4987.00000
2465.00000 5004.00000
2541.00000 5020.00000
2617.00000 5037.00000
2693.00000 5054.00000
2768.00000 5070.00000
2845.00000 5072.00000
2923.00000 5067.00000
3000.00000 5062.00000
3078.00000 5057.00000
3155.00000 5052.00000
3233.00000 5048.00000
3310.00000 5043.00000
3388.00000 5038.00000
IMAGE=Mesolimulus.walchi.SNSB-BSPG.1980.XVIII.39..tif
ID=85
LM=4
887.00000 3307.00000
3240.00000 3122.00000
3123.00000 2217.00000
3875.00000 1182.00000
CURVES=1
POINTS=50
897.00000 3290.00000
898.00000 3201.00000
900.00000 3112.00000
901.00000 3023.00000
902.00000 2935.00000
904.00000 2846.00000
905.00000 2757.00000
927.00000 2671.00000
952.00000 2586.00000
978.00000 2501.00000
1003.00000 2416.00000
1029.00000 2331.00000
1075.00000 2256.00000
1124.00000 2181.00000
1173.00000 2107.00000
1222.00000 2033.00000
1271.00000 1959.00000
1327.00000 1890.00000
1384.00000 1821.00000
1440.00000 1753.00000
1497.00000 1684.00000
1553.00000 1616.00000
1610.00000 1547.00000
1681.00000 1494.00000
1754.00000 1443.00000
1826.00000 1392.00000
1899.00000 1341.00000
1972.00000 1290.00000
2053.00000 1255.00000
2136.00000 1221.00000
2218.00000 1188.00000
2300.00000 1154.00000
2382.00000 1120.00000
2470.00000 1107.00000
2558.00000 1098.00000
2646.00000 1090.00000
2735.00000 1081.00000
2823.00000 1072.00000
2912.00000 1063.00000
3000.00000 1068.00000
3088.00000 1076.00000
3177.00000 1085.00000
3265.00000 1093.00000
3354.00000 1101.00000
3442.00000 1110.00000
3530.00000 1125.00000
3617.00000 1142.00000
3704.00000 1158.00000
3792.00000 1175.00000
3879.00000 1191.00000
IMAGE=Mesolimulus.walchi.SNSB-BSPG.1986.XV.2.tif
ID=86
LM=4
7529.00000 2786.00000
5407.00000 2567.00000
5351.00000 3346.00000
4297.00000 4390.00000
CURVES=1
POINTS=50
7514.00000 2796.00000
7496.00000 2881.00000
7477.00000 2965.00000
7459.00000 3050.00000
7438.00000 3134.00000
7408.00000 3216.00000
7378.00000 3297.00000
7347.00000 3378.00000
7317.00000 3460.00000
7282.00000 3538.00000
7235.00000 3611.00000
7187.00000 3683.00000
7139.00000 3756.00000
7091.00000 3828.00000
7044.00000 3901.00000
6995.00000 3972.00000
6930.00000 4030.00000
6866.00000 4088.00000
6802.00000 4146.00000
6737.00000 4204.00000
6673.00000 4263.00000
6609.00000 4321.00000
6534.00000 4362.00000
6453.00000 4393.00000
6372.00000 4424.00000
6291.00000 4454.00000
6210.00000 4485.00000
6129.00000 4516.00000
6047.00000 4547.00000
5966.00000 4577.00000
5885.00000 4608.00000
5799.00000 4613.00000
5712.00000 4617.00000
5625.00000 4622.00000
5539.00000 4626.00000
5452.00000 4625.00000
5367.00000 4612.00000
5281.00000 4600.00000
5195.00000 4588.00000
5109.00000 4576.00000
5024.00000 4561.00000
4939.00000 4542.00000
4854.00000 4523.00000
4770.00000 4504.00000
4685.00000 4485.00000
4601.00000 4466.00000
4517.00000 4443.00000
4433.00000 4420.00000
4350.00000 4397.00000
4266.00000 4374.00000
IMAGE=Mesolimulus.walchi.SNSB-BSPG.1986.XV.3.tif
ID=87
LM=4
918.00000 4453.00000
3037.00000 3048.00000
2514.00000 2334.00000
2754.00000 862.00000
CURVES=1
POINTS=50
943.00000 4452.00000
884.00000 4370.00000
825.00000 4287.00000
766.00000 4205.00000
707.00000 4123.00000
648.00000 4040.00000
589.00000 3958.00000
557.00000 3864.00000
534.00000 3765.00000
512.00000 3666.00000
489.00000 3568.00000
467.00000 3469.00000
444.00000 3370.00000
443.00000 3270.00000
449.00000 3169.00000
455.00000 3068.00000
461.00000 2967.00000
468.00000 2866.00000
493.00000 2768.00000
524.00000 2672.00000
555.00000 2575.00000
585.00000 2479.00000
616.00000 2382.00000
651.00000 2288.00000
706.00000 2203.00000
760.00000 2118.00000
815.00000 2033.00000
870.00000 1947.00000
939.00000 1873.00000
1008.00000 1800.00000
1078.00000 1726.00000
1148.00000 1653.00000
1217.00000 1579.00000
1287.00000 1506.00000
1361.00000 1437.00000
1449.00000 1388.00000
1537.00000 1338.00000
1626.00000 1289.00000
1714.00000 1240.00000
1803.00000 1190.00000
1891.00000 1141.00000
1982.00000 1098.00000
2075.00000 1056.00000
2167.00000 1015.00000
2260.00000 974.00000
2357.00000 947.00000
2456.00000 927.00000
2555.00000 908.00000
2655.00000 888.00000
2754.00000 868.00000
IMAGE=Mesolimulus.walchi.SNSB-BSPG.1997.XII.32.tif
ID=89
LM=4
727.00000 2919.00000
2624.00000 3085.00000
2581.00000 3757.00000
3290.00000 4841.00000
CURVES=1
POINTS=50
721.00000 2925.00000
732.00000 3000.00000
744.00000 3075.00000
755.00000 3150.00000
766.00000 3225.00000
778.00000 3301.00000
789.00000 3376.00000
809.00000 3449.00000
828.00000 3523.00000
848.00000 3596.00000
867.00000 3669.00000
887.00000 3743.00000
915.00000 3813.00000
948.00000 3882.00000
980.00000 3950.00000
1013.00000 4019.00000
1046.00000 4087.00000
1079.00000 4156.00000
1124.00000 4216.00000
1177.00000 4270.00000
1230.00000 4325.00000
1282.00000 4380.00000
1340.00000 4428.00000
1405.00000 4469.00000
1469.00000 4509.00000
1533.00000 4550.00000
1597.00000 4590.00000
1665.00000 4624.00000
1737.00000 4647.00000
1809.00000 4671.00000
1881.00000 4695.00000
1954.00000 4719.00000
2026.00000 4742.00000
2098.00000 4766.00000
2171.00000 4788.00000
2243.00000 4810.00000
2316.00000 4833.00000
2390.00000 4847.00000
2465.00000 4861.00000
2540.00000 4874.00000
2615.00000 4884.00000
2691.00000 4884.00000
2767.00000 4884.00000
2843.00000 4884.00000
2919.00000 4884.00000
2995.00000 4881.00000
3070.00000 4871.00000
3145.00000 4861.00000
3221.00000 4851.00000
3296.00000 4841.00000
IMAGE=Mesolimulus.walchi.SNSB-BSPG.AS.I.1014.tif
ID=91
LM=4
1035.00000 2593.00000
3277.00000 2802.00000
3321.00000 2063.00000
4244.00000 960.00000
CURVES=1
POINTS=50
1023.00000 2568.00000
1038.00000 2481.00000
1052.00000 2394.00000
1067.00000 2307.00000
1082.00000 2220.00000
1096.00000 2133.00000
1113.00000 2046.00000
1145.00000 1964.00000
1178.00000 1882.00000
1210.00000 1800.00000
1242.00000 1718.00000
1277.00000 1637.00000
1322.00000 1561.00000
1367.00000 1485.00000
1412.00000 1409.00000
1465.00000 1339.00000
1524.00000 1273.00000
1582.00000 1207.00000
1640.00000 1141.00000
1711.00000 1089.00000
1789.00000 1048.00000
1867.00000 1007.00000
1945.00000 966.00000
2023.00000 925.00000
2101.00000 884.00000
2184.00000 853.00000
2268.00000 826.00000
2352.00000 799.00000
2436.00000 772.00000
2523.00000 757.00000
2610.00000 744.00000
2697.00000 730.00000
2784.00000 716.00000
2871.00000 703.00000
2960.00000 701.00000
3048.00000 699.00000
3136.00000 698.00000
3224.00000 697.00000
3312.00000 704.00000
3399.00000 719.00000
3486.00000 733.00000
3573.00000 748.00000
3660.00000 763.00000
3744.00000 788.00000
3827.00000 820.00000
3909.00000 851.00000
3991.00000 883.00000
4073.00000 915.00000
4156.00000 947.00000
4238.00000 979.00000
IMAGE=Mesolimulus.walchi.SNSB-BSPG.AS.I.940.tif
ID=92
LM=4
1510.00000 2790.00000
3284.00000 2851.00000
3314.00000 2112.00000
3992.00000 1348.00000
CURVES=1
POINTS=50
1503.00000 2790.00000
1511.00000 2721.00000
1519.00000 2652.00000
1526.00000 2584.00000
1534.00000 2515.00000
1542.00000 2446.00000
1553.00000 2378.00000
1569.00000 2310.00000
1585.00000 2243.00000
1601.00000 2176.00000
1618.00000 2108.00000
1644.00000 2046.00000
1685.00000 1990.00000
1727.00000 1935.00000
1768.00000 1879.00000
1809.00000 1824.00000
1851.00000 1768.00000
1892.00000 1713.00000
1934.00000 1658.00000
1976.00000 1602.00000
2028.00000 1559.00000
2086.00000 1521.00000
2145.00000 1484.00000
2203.00000 1447.00000
2268.00000 1424.00000
2334.00000 1403.00000
2400.00000 1383.00000
2466.00000 1362.00000
2533.00000 1342.00000
2600.00000 1324.00000
2667.00000 1308.00000
2734.00000 1292.00000
2801.00000 1276.00000
2870.00000 1264.00000
2938.00000 1257.00000
3007.00000 1249.00000
3076.00000 1242.00000
3145.00000 1234.00000
3213.00000 1238.00000
3282.00000 1248.00000
3350.00000 1259.00000
3419.00000 1270.00000
3487.00000 1280.00000
3555.00000 1291.00000
3624.00000 1301.00000
3693.00000 1310.00000
3761.00000 1320.00000
3830.00000 1329.00000
3898.00000 1339.00000
3967.00000 1348.00000
IMAGE=Mesolimulus.walchi.SNSB-BSPG.AS.VII.1247.tif
ID=94
LM=4
736.00000 1941.00000
2398.00000 1900.00000
2431.00000 1308.00000
3111.00000 492.00000
CURVES=1
POINTS=50
732.00000 1926.00000
736.00000 1858.00000
741.00000 1790.00000
745.00000 1723.00000
750.00000 1655.00000
754.00000 1587.00000
772.00000 1522.00000
790.00000 1456.00000
809.00000 1391.00000
827.00000 1325.00000
845.00000 1260.00000
863.00000 1194.00000
896.00000 1136.00000
936.00000 1081.00000
975.00000 1025.00000
1015.00000 970.00000
1054.00000 915.00000
1094.00000 859.00000
1143.00000 813.00000
1193.00000 767.00000
1243.00000 721.00000
1293.00000 675.00000
1344.00000 630.00000
1401.00000 595.00000
1464.00000 570.00000
1527.00000 544.00000
1590.00000 518.00000
1652.00000 492.00000
1715.00000 467.00000
1780.00000 447.00000
1847.00000 436.00000
1914.00000 425.00000
1981.00000 414.00000
2048.00000 403.00000
2115.00000 392.00000
2182.00000 380.00000
2249.00000 368.00000
2316.00000 355.00000
2382.00000 343.00000
2449.00000 334.00000
2517.00000 336.00000
2585.00000 338.00000
2651.00000 353.00000
2716.00000 373.00000
2781.00000 392.00000
2846.00000 411.00000
2911.00000 431.00000
2977.00000 450.00000
3042.00000 469.00000
3107.00000 488.00000
IMAGE=Mesolimulus.walchi.YPM.IP.9011.jpg
ID=110
LM=4
4873.00000 5328.00000
4885.00000 2242.00000
3321.00000 2217.00000
2163.00000 991.00000
CURVES=1
POINTS=50
4842.00000 5284.00000
4718.00000 5275.00000
4595.00000 5266.00000
4471.00000 5254.00000
4348.00000 5242.00000
4225.00000 5230.00000
4101.00000 5217.00000
3981.00000 5187.00000
3861.00000 5156.00000
3741.00000 5125.00000
3621.00000 5094.00000
3501.00000 5063.00000
3381.00000 5031.00000
3289.00000 4948.00000
3197.00000 4865.00000
3105.00000 4782.00000
3013.00000 4699.00000
2921.00000 4616.00000
2829.00000 4533.00000
2737.00000 4450.00000
2654.00000 4359.00000
2576.00000 4262.00000
2498.00000 4166.00000
2420.00000 4069.00000
2344.00000 3972.00000
2299.00000 3856.00000
2254.00000 3741.00000
2209.00000 3625.00000
2164.00000 3510.00000
2119.00000 3394.00000
2074.00000 3279.00000
2029.00000 3163.00000
2015.00000 3040.00000
2003.00000 2917.00000
1990.00000 2794.00000
1978.00000 2670.00000
1965.00000 2547.00000
1953.00000 2424.00000
1940.00000 2300.00000
1928.00000 2177.00000
1945.00000 2054.00000
1961.00000 1931.00000
1977.00000 1808.00000
1993.00000 1685.00000
2010.00000 1562.00000
2026.00000 1440.00000
2051.00000 1319.00000
2084.00000 1199.00000
2117.00000 1080.00000
2150.00000 960.00000
IMAGE=Mesolimulus.woodwardi.L8627.tif
ID=111
LM=4
2699.00000 6506.00000
2838.00000 4741.00000
3522.00000 4861.00000
4437.00000 4186.00000
CURVES=1
POINTS=50
2690.00000 6506.00000
2759.00000 6514.00000
2827.00000 6522.00000
2896.00000 6530.00000
2964.00000 6538.00000
3033.00000 6538.00000
3101.00000 6525.00000
3169.00000 6512.00000
3237.00000 6500.00000
3305.00000 6487.00000
3372.00000 6474.00000
3435.00000 6448.00000
3493.00000 6410.00000
3551.00000 6372.00000
3608.00000 6335.00000
3666.00000 6297.00000
3724.00000 6259.00000
3782.00000 6221.00000
3840.00000 6184.00000
3889.00000 6136.00000
3936.00000 6085.00000
3982.00000 6034.00000
4029.00000 5983.00000
4075.00000 5932.00000
4122.00000 5880.00000
4148.00000 5818.00000
4169.00000 5752.00000
4190.00000 5686.00000
4211.00000 5620.00000
4233.00000 5555.00000
4254.00000 5489.00000
4275.00000 5423.00000
4287.00000 5355.00000
4297.00000 5287.00000
4307.00000 5218.00000
4317.00000 5150.00000
4327.00000 5082.00000
4335.00000 5013.00000
4337.00000 4944.00000
4338.00000 4875.00000
4339.00000 4806.00000
4341.00000 4737.00000
4342.00000 4668.00000
4343.00000 4599.00000
4351.00000 4530.00000
4368.00000 4464.00000
4385.00000 4397.00000
4402.00000 4330.00000
4420.00000 4263.00000
4437.00000 4196.00000
IMAGE=Paleolimulus.mazonensis FMNH PE 38980.tif
ID=112
LM=4
790.00000 1338.00000
800.00000 930.00000
1012.00000 924.00000
1121.00000 823.00000
CURVES=1
POINTS=50
804.00000 1338.00000
818.00000 1334.00000
831.00000 1330.00000
845.00000 1326.00000
859.00000 1322.00000
872.00000 1317.00000
885.00000 1311.00000
898.00000 1305.00000
911.00000 1300.00000
924.00000 1294.00000
937.00000 1288.00000
950.00000 1282.00000
963.00000 1277.00000
974.00000 1267.00000
984.00000 1258.00000
995.00000 1249.00000
1005.00000 1239.00000
1016.00000 1230.00000
1027.00000 1220.00000
1037.00000 1211.00000
1048.00000 1201.00000
1058.00000 1192.00000
1069.00000 1182.00000
1077.00000 1170.00000
1085.00000 1159.00000
1093.00000 1147.00000
1101.00000 1136.00000
1110.00000 1124.00000
1116.00000 1111.00000
1122.00000 1098.00000
1127.00000 1085.00000
1133.00000 1072.00000
1139.00000 1059.00000
1142.00000 1045.00000
1144.00000 1031.00000
1146.00000 1017.00000
1148.00000 1003.00000
1150.00000 989.00000
1152.00000 975.00000
1152.00000 961.00000
1152.00000 947.00000
1153.00000 932.00000
1153.00000 918.00000
1153.00000 904.00000
1150.00000 890.00000
1144.00000 878.00000
1138.00000 865.00000
1132.00000 852.00000
1126.00000 839.00000
1120.00000 826.00000
IMAGE=Boeotiapis.longispinus.UMI.6107B.jpg
ID=113
LM=4
2571.00000 2496.00000
2523.00000 1383.00000
3044.00000 1392.00000
3507.00000 1248.00000
CURVES=1
POINTS=50
2581.00000 2506.00000
2618.00000 2502.00000
2655.00000 2498.00000
2692.00000 2494.00000
2729.00000 2491.00000
2766.00000 2487.00000
2803.00000 2483.00000
2839.00000 2475.00000
2870.00000 2456.00000
2902.00000 2437.00000
2934.00000 2417.00000
2965.00000 2398.00000
2997.00000 2379.00000
3029.00000 2359.00000
3061.00000 2340.00000
3092.00000 2321.00000
3122.00000 2298.00000
3150.00000 2274.00000
3178.00000 2250.00000
3207.00000 2226.00000
3235.00000 2202.00000
3263.00000 2177.00000
3291.00000 2153.00000
3320.00000 2130.00000
3349.00000 2106.00000
3377.00000 2082.00000
3406.00000 2058.00000
3434.00000 2034.00000
3450.00000 2001.00000
3466.00000 1967.00000
3482.00000 1934.00000
3498.00000 1900.00000
3515.00000 1867.00000
3529.00000 1833.00000
3537.00000 1796.00000
3546.00000 1760.00000
3555.00000 1724.00000
3564.00000 1688.00000
3569.00000 1651.00000
3573.00000 1614.00000
3578.00000 1578.00000
3580.00000 1541.00000
3575.00000 1504.00000
3571.00000 1467.00000
3566.00000 1430.00000
3562.00000 1393.00000
3558.00000 1356.00000
3551.00000 1320.00000
3530.00000 1290.00000
3513.00000 1257.00000
IMAGE=Boeotiapis.longispinus.UMI.81-8-5-1.jpg
ID=114
LM=4
2312.00000 7049.00000
2510.00000 5223.00000
1868.00000 5213.00000
1143.00000 4185.00000
CURVES=1
POINTS=50
2291.00000 7044.00000
2222.00000 7021.00000
2152.00000 6999.00000
2083.00000 6976.00000
2014.00000 6951.00000
1948.00000 6920.00000
1882.00000 6889.00000
1816.00000 6859.00000
1750.00000 6828.00000
1684.00000 6797.00000
1621.00000 6761.00000
1569.00000 6709.00000
1518.00000 6658.00000
1466.00000 6606.00000
1414.00000 6554.00000
1364.00000 6502.00000
1313.00000 6449.00000
1263.00000 6396.00000
1212.00000 6344.00000
1162.00000 6291.00000
1131.00000 6225.00000
1102.00000 6158.00000
1072.00000 6091.00000
1043.00000 6025.00000
1013.00000 5958.00000
990.00000 5889.00000
972.00000 5818.00000
953.00000 5747.00000
935.00000 5677.00000
916.00000 5606.00000
906.00000 5535.00000
916.00000 5463.00000
925.00000 5390.00000
935.00000 5318.00000
945.00000 5246.00000
955.00000 5173.00000
964.00000 5101.00000
974.00000 5029.00000
986.00000 4957.00000
1003.00000 4886.00000
1020.00000 4815.00000
1037.00000 4744.00000
1053.00000 4673.00000
1070.00000 4602.00000
1085.00000 4530.00000
1095.00000 4458.00000
1106.00000 4386.00000
1117.00000 4313.00000
1127.00000 4241.00000
1138.00000 4169.00000
IMAGE=Paleolimulus.mazonensis.FMNH PE 81596.tif
ID=116
LM=4
2847.00000 2384.00000
2792.00000 4362.00000
3485.00000 4362.00000
4289.00000 5046.00000
CURVES=1
POINTS=50
2819.00000 2393.00000
2891.00000 2406.00000
2962.00000 2420.00000
3034.00000 2433.00000
3106.00000 2446.00000
3178.00000 2459.00000
3249.00000 2473.00000
3318.00000 2495.00000
3386.00000 2522.00000
3454.00000 2549.00000
3522.00000 2576.00000
3590.00000 2603.00000
3658.00000 2629.00000
3725.00000 2656.00000
3793.00000 2683.00000
3847.00000 2730.00000
3897.00000 2783.00000
3948.00000 2836.00000
3998.00000 2889.00000
4048.00000 2942.00000
4098.00000 2995.00000
4141.00000 3053.00000
4170.00000 3120.00000
4199.00000 3187.00000
4227.00000 3254.00000
4256.00000 3321.00000
4285.00000 3388.00000
4310.00000 3456.00000
4331.00000 3526.00000
4353.00000 3596.00000
4374.00000 3666.00000
4396.00000 3735.00000
4417.00000 3805.00000
4411.00000 3877.00000
4404.00000 3950.00000
4397.00000 4023.00000
4390.00000 4095.00000
4383.00000 4168.00000
4377.00000 4240.00000
4369.00000 4313.00000
4360.00000 4385.00000
4351.00000 4458.00000
4342.00000 4530.00000
4333.00000 4603.00000
4324.00000 4675.00000
4316.00000 4747.00000
4307.00000 4820.00000
4298.00000 4892.00000
4289.00000 4965.00000
4280.00000 5037.00000
IMAGE=Paleolimulus.mazonensis.FMNH PE 84071.tif
ID=117
LM=4
4150.00000 6368.00000
2949.00000 4630.00000
3771.00000 4177.00000
4104.00000 2948.00000
CURVES=1
POINTS=50
4215.00000 6349.00000
4272.00000 6292.00000
4329.00000 6235.00000
4387.00000 6177.00000
4444.00000 6120.00000
4501.00000 6063.00000
4552.00000 6001.00000
4602.00000 5937.00000
4653.00000 5874.00000
4703.00000 5811.00000
4753.00000 5747.00000
4803.00000 5684.00000
4841.00000 5613.00000
4869.00000 5538.00000
4897.00000 5462.00000
4925.00000 5386.00000
4953.00000 5310.00000
4981.00000 5234.00000
5009.00000 5158.00000
5037.00000 5083.00000
5065.00000 5007.00000
5083.00000 4928.00000
5095.00000 4848.00000
5107.00000 4768.00000
5119.00000 4688.00000
5105.00000 4610.00000
5086.00000 4531.00000
5067.00000 4452.00000
5048.00000 4374.00000
5029.00000 4295.00000
5011.00000 4217.00000
4970.00000 4147.00000
4928.00000 4077.00000
4887.00000 4008.00000
4846.00000 3939.00000
4804.00000 3869.00000
4763.00000 3800.00000
4721.00000 3730.00000
4680.00000 3661.00000
4631.00000 3596.00000
4580.00000 3534.00000
4529.00000 3471.00000
4477.00000 3409.00000
4426.00000 3347.00000
4375.00000 3284.00000
4329.00000 3217.00000
4285.00000 3150.00000
4240.00000 3083.00000
4195.00000 3015.00000
4150.00000 2948.00000
IMAGE=Paleolimulus.mazonensis.FMNH PE 84078.tif
ID=118
LM=4
2539.00000 2942.00000
2030.00000 2933.00000
2009.00000 2721.00000
1898.00000 2494.00000
CURVES=1
POINTS=50
2548.00000 2936.00000
2546.00000 2917.00000
2544.00000 2897.00000
2542.00000 2878.00000
2540.00000 2858.00000
2537.00000 2839.00000
2535.00000 2819.00000
2533.00000 2800.00000
2531.00000 2781.00000
2526.00000 2762.00000
2518.00000 2744.00000
2510.00000 2726.00000
2502.00000 2709.00000
2493.00000 2691.00000
2485.00000 2673.00000
2477.00000 2655.00000
2469.00000 2638.00000
2460.00000 2620.00000
2446.00000 2607.00000
2431.00000 2595.00000
2416.00000 2583.00000
2400.00000 2571.00000
2385.00000 2559.00000
2370.00000 2546.00000
2354.00000 2534.00000
2339.00000 2522.00000
2323.00000 2512.00000
2304.00000 2505.00000
2286.00000 2499.00000
2267.00000 2492.00000
2249.00000 2486.00000
2230.00000 2480.00000
2212.00000 2473.00000
2193.00000 2467.00000
2175.00000 2461.00000
2156.00000 2454.00000
2137.00000 2454.00000
2118.00000 2456.00000
2099.00000 2459.00000
2079.00000 2462.00000
2060.00000 2464.00000
2041.00000 2467.00000
2021.00000 2470.00000
2002.00000 2472.00000
1982.00000 2475.00000
1963.00000 2478.00000
1944.00000 2481.00000
1925.00000 2485.00000
1905.00000 2488.00000
1886.00000 2491.00000
IMAGE=Paleolimulus.sigata.KUMIP399933.tif
ID=120
LM=4
2890.00000 2481.00000
1959.00000 2525.00000
1989.00000 2889.00000
1896.00000 3186.00000
CURVES=1
POINTS=50
2898.00000 2499.00000
2895.00000 2528.00000
2892.00000 2557.00000
2888.00000 2586.00000
2885.00000 2615.00000
2882.00000 2644.00000
2879.00000 2673.00000
2875.00000 2702.00000
2872.00000 2731.00000
2859.00000 2757.00000
2845.00000 2782.00000
2830.00000 2807.00000
2816.00000 2833.00000
2802.00000 2858.00000
2788.00000 2884.00000
2773.00000 2909.00000
2757.00000 2933.00000
2736.00000 2954.00000
2716.00000 2974.00000
2695.00000 2995.00000
2675.00000 3015.00000
2654.00000 3036.00000
2633.00000 3056.00000
2611.00000 3075.00000
2589.00000 3094.00000
2567.00000 3113.00000
2545.00000 3132.00000
2521.00000 3149.00000
2494.00000 3160.00000
2467.00000 3170.00000
2440.00000 3181.00000
2413.00000 3192.00000
2385.00000 3203.00000
2358.00000 3214.00000
2330.00000 3221.00000
2302.00000 3226.00000
2273.00000 3231.00000
2244.00000 3235.00000
2215.00000 3240.00000
2186.00000 3244.00000
2157.00000 3244.00000
2128.00000 3244.00000
2099.00000 3243.00000
2070.00000 3242.00000
2041.00000 3242.00000
2012.00000 3241.00000
1984.00000 3234.00000
1956.00000 3225.00000
1928.00000 3217.00000
1900.00000 3208.00000
IMAGE=Paleolimulus.sigata.KUMIP399946.tif
ID=121
LM=4
830.00000 1995.00000
2362.00000 1817.00000
2358.00000 1314.00000
2796.00000 587.00000
CURVES=1
POINTS=50
826.00000 1982.00000
824.00000 1925.00000
822.00000 1868.00000
819.00000 1811.00000
824.00000 1754.00000
837.00000 1698.00000
850.00000 1643.00000
863.00000 1587.00000
877.00000 1532.00000
890.00000 1476.00000
903.00000 1420.00000
931.00000 1370.00000
959.00000 1320.00000
986.00000 1270.00000
1014.00000 1220.00000
1042.00000 1170.00000
1070.00000 1120.00000
1105.00000 1075.00000
1141.00000 1031.00000
1177.00000 986.00000
1213.00000 942.00000
1249.00000 898.00000
1293.00000 862.00000
1339.00000 828.00000
1385.00000 794.00000
1431.00000 760.00000
1477.00000 726.00000
1529.00000 703.00000
1583.00000 683.00000
1637.00000 664.00000
1690.00000 644.00000
1746.00000 632.00000
1803.00000 624.00000
1859.00000 615.00000
1916.00000 607.00000
1972.00000 599.00000
2029.00000 590.00000
2085.00000 582.00000
2142.00000 577.00000
2199.00000 575.00000
2257.00000 573.00000
2314.00000 572.00000
2371.00000 570.00000
2428.00000 568.00000
2485.00000 566.00000
2542.00000 566.00000
2600.00000 568.00000
2657.00000 570.00000
2714.00000 572.00000
2771.00000 574.00000
IMAGE=Paleolimulus.sigata.MCZ.109538.jpg
ID=122
LM=4
1907.00000 889.00000
2013.00000 1510.00000
1677.00000 1574.00000
1475.00000 1786.00000
CURVES=1
POINTS=50
1896.00000 884.00000
1873.00000 891.00000
1851.00000 898.00000
1828.00000 906.00000
1805.00000 913.00000
1782.00000 920.00000
1760.00000 927.00000
1737.00000 935.00000
1714.00000 942.00000
1692.00000 949.00000
1672.00000 963.00000
1653.00000 977.00000
1634.00000 991.00000
1614.00000 1005.00000
1595.00000 1019.00000
1576.00000 1033.00000
1557.00000 1048.00000
1545.00000 1068.00000
1533.00000 1089.00000
1521.00000 1110.00000
1509.00000 1130.00000
1497.00000 1151.00000
1485.00000 1171.00000
1473.00000 1192.00000
1463.00000 1213.00000
1455.00000 1236.00000
1447.00000 1258.00000
1438.00000 1280.00000
1430.00000 1303.00000
1422.00000 1325.00000
1423.00000 1349.00000
1424.00000 1373.00000
1425.00000 1397.00000
1426.00000 1420.00000
1427.00000 1444.00000
1429.00000 1468.00000
1432.00000 1491.00000
1435.00000 1515.00000
1439.00000 1539.00000
1442.00000 1562.00000
1446.00000 1586.00000
1449.00000 1609.00000
1452.00000 1633.00000
1456.00000 1657.00000
1459.00000 1680.00000
1461.00000 1704.00000
1463.00000 1728.00000
1464.00000 1751.00000
1466.00000 1775.00000
1468.00000 1799.00000
IMAGE=Paleolimulus.sigata.MCZ.109540.jpg
ID=123
LM=4
3107.00000 1234.00000
3001.00000 3114.00000
3647.00000 3102.00000
4520.00000 3276.00000
CURVES=1
POINTS=50
3094.00000 1234.00000
3152.00000 1246.00000
3210.00000 1258.00000
3269.00000 1269.00000
3327.00000 1281.00000
3384.00000 1295.00000
3441.00000 1314.00000
3497.00000 1333.00000
3553.00000 1352.00000
3609.00000 1371.00000
3666.00000 1390.00000
3722.00000 1410.00000
3778.00000 1429.00000
3834.00000 1448.00000
3887.00000 1475.00000
3937.00000 1506.00000
3987.00000 1538.00000
4037.00000 1570.00000
4085.00000 1605.00000
4121.00000 1652.00000
4157.00000 1699.00000
4194.00000 1746.00000
4230.00000 1793.00000
4266.00000 1840.00000
4303.00000 1886.00000
4337.00000 1935.00000
4370.00000 1984.00000
4404.00000 2033.00000
4437.00000 2082.00000
4471.00000 2131.00000
4504.00000 2181.00000
4518.00000 2237.00000
4526.00000 2296.00000
4534.00000 2355.00000
4543.00000 2414.00000
4551.00000 2472.00000
4560.00000 2531.00000
4559.00000 2590.00000
4555.00000 2650.00000
4552.00000 2709.00000
4548.00000 2768.00000
4544.00000 2827.00000
4540.00000 2887.00000
4536.00000 2946.00000
4532.00000 3005.00000
4531.00000 3065.00000
4529.00000 3124.00000
4527.00000 3183.00000
4526.00000 3243.00000
4524.00000 3302.00000
IMAGE=Paleolimulus.sigata.MCZ.109542.jpg
ID=124
LM=4
4210.00000 1728.00000
2611.00000 1856.00000
2618.00000 2551.00000
2210.00000 3036.00000
CURVES=1
POINTS=50
4210.00000 1735.00000
4202.00000 1792.00000
4195.00000 1850.00000
4187.00000 1907.00000
4179.00000 1964.00000
4172.00000 2022.00000
4164.00000 2079.00000
4156.00000 2136.00000
4143.00000 2192.00000
4119.00000 2245.00000
4095.00000 2297.00000
4071.00000 2350.00000
4046.00000 2402.00000
4022.00000 2455.00000
3993.00000 2505.00000
3962.00000 2553.00000
3930.00000 2602.00000
3899.00000 2651.00000
3859.00000 2692.00000
3815.00000 2729.00000
3771.00000 2767.00000
3727.00000 2805.00000
3683.00000 2842.00000
3639.00000 2880.00000
3593.00000 2914.00000
3545.00000 2947.00000
3498.00000 2980.00000
3450.00000 3013.00000
3399.00000 3038.00000
3343.00000 3055.00000
3288.00000 3073.00000
3233.00000 3090.00000
3177.00000 3105.00000
3120.00000 3115.00000
3063.00000 3124.00000
3006.00000 3133.00000
2949.00000 3142.00000
2891.00000 3136.00000
2834.00000 3129.00000
2777.00000 3121.00000
2719.00000 3114.00000
2662.00000 3108.00000
2604.00000 3101.00000
2547.00000 3095.00000
2489.00000 3088.00000
2432.00000 3082.00000
2375.00000 3074.00000
2317.00000 3065.00000
2260.00000 3056.00000
2203.00000 3047.00000
IMAGE=Paleolimulus.sigata.USNM.PAL.465528.JPG
ID=125
LM=4
400.00000 730.00000
439.00000 402.00000
549.00000 420.00000
866.00000 273.00000
CURVES=1
POINTS=50
401.00000 736.00000
417.00000 738.00000
433.00000 740.00000
449.00000 742.00000
465.00000 743.00000
481.00000 742.00000
497.00000 741.00000
513.00000 740.00000
529.00000 739.00000
545.00000 738.00000
561.00000 736.00000
577.00000 734.00000
593.00000 731.00000
609.00000 729.00000
625.00000 727.00000
641.00000 723.00000
656.00000 717.00000
671.00000 711.00000
686.00000 705.00000
701.00000 699.00000
714.00000 690.00000
726.00000 680.00000
739.00000 670.00000
751.00000 660.00000
764.00000 650.00000
774.00000 637.00000
782.00000 623.00000
790.00000 610.00000
798.00000 596.00000
806.00000 582.00000
814.00000 568.00000
822.00000 554.00000
830.00000 540.00000
837.00000 525.00000
844.00000 511.00000
851.00000 496.00000
858.00000 482.00000
863.00000 467.00000
864.00000 451.00000
866.00000 435.00000
868.00000 419.00000
869.00000 403.00000
871.00000 387.00000
873.00000 370.00000
874.00000 354.00000
875.00000 338.00000
876.00000 322.00000
876.00000 306.00000
877.00000 290.00000
877.00000 274.00000
IMAGE=Norilimulus.woodae..NSM005GF045.374.tif
ID=126
LM=4
1589.00000 1843.00000
2500.00000 1784.00000
2544.00000 1433.00000
2765.00000 947.00000
CURVES=1
POINTS=50
1589.00000 1841.00000
1596.00000 1808.00000
1603.00000 1775.00000
1610.00000 1742.00000
1618.00000 1710.00000
1628.00000 1677.00000
1637.00000 1645.00000
1647.00000 1613.00000
1656.00000 1581.00000
1665.00000 1548.00000
1676.00000 1517.00000
1690.00000 1486.00000
1705.00000 1456.00000
1719.00000 1425.00000
1733.00000 1395.00000
1749.00000 1365.00000
1765.00000 1336.00000
1782.00000 1306.00000
1801.00000 1279.00000
1826.00000 1256.00000
1850.00000 1233.00000
1874.00000 1210.00000
1899.00000 1187.00000
1923.00000 1164.00000
1952.00000 1145.00000
1980.00000 1127.00000
2008.00000 1109.00000
2037.00000 1091.00000
2065.00000 1073.00000
2095.00000 1059.00000
2127.00000 1047.00000
2159.00000 1036.00000
2190.00000 1025.00000
2223.00000 1018.00000
2256.00000 1014.00000
2290.00000 1010.00000
2323.00000 1007.00000
2357.00000 1003.00000
2390.00000 1000.00000
2424.00000 999.00000
2457.00000 998.00000
2491.00000 998.00000
2525.00000 997.00000
2557.00000 987.00000
2588.00000 975.00000
2619.00000 962.00000
2652.00000 955.00000
2685.00000 950.00000
2718.00000 947.00000
2752.00000 947.00000
IMAGE=Panduralimulus.babcocki.USNM.520723.CR2
ID=127
LM=4
1658.00000 1410.00000
2258.00000 1798.00000
2382.00000 1547.00000
2813.00000 1362.00000
CURVES=1
POINTS=50
1667.00000 1399.00000
1686.00000 1381.00000
1706.00000 1362.00000
1725.00000 1344.00000
1744.00000 1325.00000
1763.00000 1307.00000
1784.00000 1289.00000
1804.00000 1272.00000
1824.00000 1254.00000
1844.00000 1237.00000
1865.00000 1220.00000
1887.00000 1204.00000
1908.00000 1189.00000
1930.00000 1173.00000
1953.00000 1160.00000
1977.00000 1149.00000
2001.00000 1137.00000
2026.00000 1126.00000
2050.00000 1116.00000
2077.00000 1113.00000
2103.00000 1110.00000
2130.00000 1108.00000
2156.00000 1105.00000
2183.00000 1102.00000
2210.00000 1102.00000
2236.00000 1102.00000
2263.00000 1102.00000
2290.00000 1102.00000
2316.00000 1106.00000
2342.00000 1111.00000
2369.00000 1115.00000
2395.00000 1121.00000
2420.00000 1131.00000
2444.00000 1140.00000
2469.00000 1150.00000
2494.00000 1160.00000
2513.00000 1178.00000
2531.00000 1198.00000
2550.00000 1216.00000
2571.00000 1233.00000
2590.00000 1251.00000
2611.00000 1269.00000
2634.00000 1280.00000
2660.00000 1287.00000
2685.00000 1296.00000
2710.00000 1306.00000
2734.00000 1317.00000
2758.00000 1329.00000
2782.00000 1341.00000
2806.00000 1353.00000
IMAGE=Panduralimulus.babcocki.USNM.520724.JPG
ID=128
LM=4
1431.00000 3328.00000
2349.00000 2412.00000
2175.00000 2170.00000
2545.00000 799.00000
CURVES=1
POINTS=50
1413.00000 3293.00000
1382.00000 3239.00000
1352.00000 3185.00000
1321.00000 3130.00000
1290.00000 3076.00000
1274.00000 3016.00000
1257.00000 2956.00000
1241.00000 2896.00000
1224.00000 2836.00000
1214.00000 2775.00000
1219.00000 2713.00000
1223.00000 2650.00000
1227.00000 2588.00000
1231.00000 2526.00000
1235.00000 2464.00000
1242.00000 2402.00000
1259.00000 2342.00000
1276.00000 2282.00000
1293.00000 2222.00000
1310.00000 2162.00000
1327.00000 2102.00000
1344.00000 2042.00000
1365.00000 1984.00000
1397.00000 1930.00000
1429.00000 1877.00000
1461.00000 1824.00000
1493.00000 1770.00000
1526.00000 1717.00000
1558.00000 1663.00000
1606.00000 1624.00000
1654.00000 1585.00000
1703.00000 1545.00000
1751.00000 1506.00000
1799.00000 1467.00000
1844.00000 1424.00000
1888.00000 1380.00000
1933.00000 1335.00000
1977.00000 1291.00000
2021.00000 1247.00000
2065.00000 1203.00000
2109.00000 1159.00000
2153.00000 1115.00000
2197.00000 1071.00000
2241.00000 1027.00000
2287.00000 985.00000
2337.00000 948.00000
2387.00000 910.00000
2437.00000 873.00000
2487.00000 836.00000
2537.00000 799.00000
IMAGE=Psammolimulus.gottingensis..GZG.INV.15376a.JPG
ID=130
LM=4
2962.00000 3612.00000
2924.00000 2451.00000
3460.00000 2434.00000
3639.00000 1489.00000
CURVES=1
POINTS=50
2979.00000 3625.00000
3027.00000 3606.00000
3076.00000 3587.00000
3124.00000 3568.00000
3172.00000 3549.00000
3220.00000 3529.00000
3263.00000 3500.00000
3306.00000 3471.00000
3349.00000 3441.00000
3392.00000 3412.00000
3434.00000 3383.00000
3471.00000 3347.00000
3499.00000 3304.00000
3527.00000 3260.00000
3555.00000 3216.00000
3583.00000 3172.00000
3611.00000 3129.00000
3639.00000 3085.00000
3659.00000 3037.00000
3679.00000 2989.00000
3700.00000 2941.00000
3720.00000 2893.00000
3740.00000 2846.00000
3760.00000 2798.00000
3780.00000 2750.00000
3790.00000 2699.00000
3798.00000 2648.00000
3806.00000 2596.00000
3814.00000 2545.00000
3822.00000 2494.00000
3825.00000 2442.00000
3822.00000 2390.00000
3819.00000 2339.00000
3816.00000 2287.00000
3814.00000 2235.00000
3811.00000 2183.00000
3808.00000 2131.00000
3806.00000 2079.00000
3800.00000 2028.00000
3793.00000 1976.00000
3787.00000 1925.00000
3780.00000 1873.00000
3773.00000 1822.00000
3767.00000 1770.00000
3757.00000 1719.00000
3747.00000 1668.00000
3730.00000 1620.00000
3704.00000 1575.00000
3678.00000 1530.00000
3652.00000 1485.00000
IMAGE=Psammolimulus.gottingensis.GZG.INV.15356a.JPG
ID=132
LM=4
7016.00000 2925.00000
5205.00000 2728.00000
5181.00000 3541.00000
4743.00000 4404.00000
CURVES=1
POINTS=50
7016.00000 2907.00000
7000.00000 2966.00000
6984.00000 3024.00000
6968.00000 3083.00000
6952.00000 3141.00000
6935.00000 3200.00000
6919.00000 3258.00000
6903.00000 3317.00000
6874.00000 3369.00000
6840.00000 3419.00000
6805.00000 3469.00000
6771.00000 3519.00000
6737.00000 3569.00000
6703.00000 3619.00000
6668.00000 3670.00000
6634.00000 3720.00000
6589.00000 3760.00000
6544.00000 3800.00000
6498.00000 3841.00000
6453.00000 3881.00000
6408.00000 3921.00000
6362.00000 3962.00000
6310.00000 3991.00000
6254.00000 4015.00000
6199.00000 4040.00000
6144.00000 4065.00000
6088.00000 4090.00000
6033.00000 4115.00000
5977.00000 4140.00000
5922.00000 4164.00000
5866.00000 4186.00000
5806.00000 4199.00000
5747.00000 4213.00000
5688.00000 4226.00000
5629.00000 4239.00000
5570.00000 4252.00000
5510.00000 4266.00000
5451.00000 4279.00000
5392.00000 4292.00000
5333.00000 4306.00000
5274.00000 4319.00000
5214.00000 4333.00000
5156.00000 4350.00000
5098.00000 4368.00000
5040.00000 4385.00000
4982.00000 4403.00000
4924.00000 4420.00000
4864.00000 4428.00000
4804.00000 4428.00000
4743.00000 4428.00000
IMAGE=Sloveniolimulus. rudkini.PMSL.T.993.tif
ID=134
LM=4
2506.00000 5498.00000
2927.00000 3019.00000
1504.00000 2906.00000
842.00000 1402.00000
CURVES=1
POINTS=50
2492.00000 5498.00000
2384.00000 5508.00000
2277.00000 5519.00000
2172.00000 5510.00000
2070.00000 5473.00000
1969.00000 5436.00000
1867.00000 5399.00000
1765.00000 5361.00000
1664.00000 5324.00000
1571.00000 5269.00000
1481.00000 5210.00000
1390.00000 5151.00000
1300.00000 5092.00000
1209.00000 5033.00000
1119.00000 4973.00000
1054.00000 4888.00000
996.00000 4798.00000
937.00000 4707.00000
878.00000 4616.00000
819.00000 4526.00000
760.00000 4435.00000
701.00000 4344.00000
669.00000 4241.00000
641.00000 4137.00000
612.00000 4033.00000
583.00000 3929.00000
555.00000 3824.00000
526.00000 3720.00000
497.00000 3616.00000
481.00000 3510.00000
479.00000 3402.00000
477.00000 3294.00000
475.00000 3186.00000
473.00000 3077.00000
470.00000 2969.00000
468.00000 2861.00000
475.00000 2753.00000
482.00000 2646.00000
490.00000 2538.00000
497.00000 2430.00000
505.00000 2322.00000
512.00000 2214.00000
537.00000 2110.00000
572.00000 2007.00000
606.00000 1905.00000
640.00000 1802.00000
674.00000 1699.00000
717.00000 1601.00000
773.00000 1508.00000
829.00000 1416.00000
IMAGE=Tachypleus.decheni.GIE1863.1a.MLU.tif
ID=135
LM=4
6125.00000 1977.00000
4214.00000 2058.00000
4161.00000 2993.00000
2951.00000 3712.00000
CURVES=1
POINTS=50
6101.00000 1992.00000
6110.00000 2084.00000
6119.00000 2177.00000
6127.00000 2269.00000
6131.00000 2361.00000
6119.00000 2453.00000
6106.00000 2545.00000
6093.00000 2637.00000
6079.00000 2728.00000
6047.00000 2815.00000
6016.00000 2902.00000
5984.00000 2990.00000
5937.00000 3070.00000
5890.00000 3149.00000
5842.00000 3229.00000
5795.00000 3308.00000
5736.00000 3379.00000
5669.00000 3443.00000
5601.00000 3506.00000
5533.00000 3569.00000
5465.00000 3633.00000
5387.00000 3681.00000
5307.00000 3729.00000
5228.00000 3777.00000
5148.00000 3825.00000
5068.00000 3870.00000
4981.00000 3903.00000
4894.00000 3937.00000
4808.00000 3970.00000
4721.00000 4003.00000
4634.00000 4033.00000
4542.00000 4042.00000
4449.00000 4051.00000
4357.00000 4059.00000
4265.00000 4065.00000
4172.00000 4063.00000
4079.00000 4062.00000
3986.00000 4061.00000
3894.00000 4060.00000
3805.00000 4034.00000
3718.00000 4004.00000
3630.00000 3974.00000
3542.00000 3944.00000
3454.00000 3914.00000
3368.00000 3881.00000
3281.00000 3847.00000
3195.00000 3813.00000
3109.00000 3780.00000
3022.00000 3746.00000
2936.00000 3712.00000
IMAGE=Tachypleus.decheni.MB.A.1901.JPG
ID=137
LM=4
2426.00000 5485.00000
2358.00000 3255.00000
1253.00000 3292.00000
697.00000 2156.00000
CURVES=1
POINTS=50
2432.00000 5479.00000
2344.00000 5466.00000
2256.00000 5454.00000
2168.00000 5441.00000
2080.00000 5428.00000
1992.00000 5416.00000
1909.00000 5386.00000
1828.00000 5350.00000
1747.00000 5313.00000
1666.00000 5277.00000
1585.00000 5241.00000
1504.00000 5204.00000
1439.00000 5144.00000
1375.00000 5082.00000
1310.00000 5021.00000
1246.00000 4960.00000
1181.00000 4899.00000
1117.00000 4838.00000
1052.00000 4777.00000
988.00000 4716.00000
924.00000 4654.00000
886.00000 4574.00000
849.00000 4493.00000
812.00000 4413.00000
774.00000 4332.00000
737.00000 4251.00000
700.00000 4171.00000
663.00000 4090.00000
628.00000 4008.00000
611.00000 3921.00000
594.00000 3834.00000
577.00000 3747.00000
560.00000 3660.00000
543.00000 3573.00000
526.00000 3485.00000
524.00000 3397.00000
530.00000 3308.00000
536.00000 3220.00000
542.00000 3131.00000
547.00000 3043.00000
553.00000 2954.00000
559.00000 2865.00000
565.00000 2777.00000
571.00000 2688.00000
581.00000 2600.00000
602.00000 2514.00000
623.00000 2427.00000
644.00000 2341.00000
664.00000 2254.00000
685.00000 2168.00000
IMAGE=Tachypleus.decheni.VET1931.1.MLU.tif
ID=138
LM=4
644.00000 2691.00000
1442.00000 2077.00000
1791.00000 2580.00000
2622.00000 2268.00000
CURVES=1
POINTS=50
644.00000 2691.00000
677.00000 2729.00000
710.00000 2767.00000
743.00000 2805.00000
780.00000 2840.00000
822.00000 2867.00000
864.00000 2895.00000
907.00000 2923.00000
949.00000 2950.00000
994.00000 2974.00000
1039.00000 2996.00000
1084.00000 3019.00000
1129.00000 3041.00000
1177.00000 3057.00000
1225.00000 3072.00000
1273.00000 3088.00000
1323.00000 3096.00000
1373.00000 3103.00000
1423.00000 3109.00000
1473.00000 3113.00000
1523.00000 3107.00000
1574.00000 3101.00000
1624.00000 3095.00000
1674.00000 3089.00000
1722.00000 3075.00000
1770.00000 3058.00000
1818.00000 3042.00000
1865.00000 3026.00000
1913.00000 3009.00000
1958.00000 2987.00000
2001.00000 2961.00000
2045.00000 2935.00000
2088.00000 2909.00000
2131.00000 2883.00000
2171.00000 2852.00000
2210.00000 2820.00000
2248.00000 2787.00000
2287.00000 2755.00000
2324.00000 2720.00000
2360.00000 2685.00000
2396.00000 2649.00000
2429.00000 2611.00000
2456.00000 2568.00000
2482.00000 2526.00000
2509.00000 2483.00000
2536.00000 2440.00000
2563.00000 2397.00000
2586.00000 2352.00000
2607.00000 2307.00000
2629.00000 2261.00000
IMAGE=Tachypleus.gigas.YMP.IZ.103366.jpg
ID=139
LM=4
4082.00000 1389.00000
3093.00000 1897.00000
2846.00000 1389.00000
2034.00000 1466.00000
CURVES=1
POINTS=50
4078.00000 1382.00000
4051.00000 1339.00000
4024.00000 1296.00000
3996.00000 1253.00000
3969.00000 1210.00000
3934.00000 1174.00000
3897.00000 1140.00000
3859.00000 1105.00000
3822.00000 1071.00000
3785.00000 1037.00000
3744.00000 1005.00000
3704.00000 974.00000
3664.00000 943.00000
3623.00000 915.00000
3576.00000 895.00000
3529.00000 875.00000
3481.00000 858.00000
3433.00000 842.00000
3384.00000 830.00000
3333.00000 823.00000
3283.00000 816.00000
3233.00000 812.00000
3182.00000 814.00000
3131.00000 815.00000
3080.00000 816.00000
3030.00000 820.00000
2979.00000 826.00000
2929.00000 832.00000
2878.00000 837.00000
2831.00000 855.00000
2784.00000 874.00000
2737.00000 893.00000
2690.00000 913.00000
2643.00000 932.00000
2598.00000 956.00000
2554.00000 981.00000
2510.00000 1006.00000
2465.00000 1030.00000
2421.00000 1055.00000
2377.00000 1080.00000
2334.00000 1107.00000
2299.00000 1144.00000
2264.00000 1180.00000
2229.00000 1217.00000
2194.00000 1254.00000
2159.00000 1291.00000
2130.00000 1333.00000
2102.00000 1375.00000
2073.00000 1417.00000
2045.00000 1459.00000
IMAGE=Tachypleus.gigas.YMP.IZ.103382.jpg
ID=140
LM=4
4824.00000 1636.00000
3729.00000 1647.00000
3747.00000 1000.00000
2931.00000 613.00000
CURVES=1
POINTS=50
4828.00000 1632.00000
4817.00000 1579.00000
4806.00000 1527.00000
4795.00000 1474.00000
4781.00000 1422.00000
4765.00000 1371.00000
4749.00000 1319.00000
4733.00000 1268.00000
4717.00000 1217.00000
4701.00000 1165.00000
4681.00000 1116.00000
4656.00000 1068.00000
4631.00000 1020.00000
4606.00000 973.00000
4581.00000 925.00000
4556.00000 878.00000
4519.00000 838.00000
4483.00000 798.00000
4447.00000 759.00000
4410.00000 719.00000
4374.00000 680.00000
4333.00000 646.00000
4287.00000 617.00000
4242.00000 588.00000
4197.00000 559.00000
4150.00000 532.00000
4102.00000 508.00000
4054.00000 484.00000
4005.00000 462.00000
3953.00000 449.00000
3901.00000 435.00000
3849.00000 423.00000
3795.00000 415.00000
3742.00000 406.00000
3689.00000 397.00000
3636.00000 389.00000
3582.00000 392.00000
3529.00000 394.00000
3475.00000 396.00000
3421.00000 399.00000
3369.00000 408.00000
3317.00000 424.00000
3266.00000 440.00000
3215.00000 455.00000
3166.00000 478.00000
3118.00000 503.00000
3071.00000 528.00000
3023.00000 553.00000
2977.00000 581.00000
2934.00000 613.00000
IMAGE=Tachypleus.gigas.YMP.IZ.55599.jpg
ID=141
LM=4
3725.00000 716.00000
2960.00000 1669.00000
2541.00000 1268.00000
1854.00000 1415.00000
CURVES=1
POINTS=50
3707.00000 720.00000
3670.00000 688.00000
3633.00000 655.00000
3596.00000 623.00000
3556.00000 595.00000
3513.00000 570.00000
3471.00000 545.00000
3429.00000 520.00000
3385.00000 498.00000
3339.00000 482.00000
3292.00000 466.00000
3245.00000 451.00000
3199.00000 435.00000
3151.00000 426.00000
3102.00000 419.00000
3053.00000 411.00000
3004.00000 413.00000
2955.00000 416.00000
2906.00000 418.00000
2858.00000 427.00000
2810.00000 438.00000
2762.00000 449.00000
2716.00000 466.00000
2671.00000 485.00000
2626.00000 505.00000
2582.00000 527.00000
2540.00000 553.00000
2498.00000 578.00000
2456.00000 604.00000
2415.00000 630.00000
2375.00000 659.00000
2340.00000 693.00000
2305.00000 728.00000
2271.00000 763.00000
2236.00000 798.00000
2201.00000 832.00000
2167.00000 867.00000
2134.00000 904.00000
2101.00000 941.00000
2069.00000 978.00000
2036.00000 1015.00000
2010.00000 1056.00000
1985.00000 1098.00000
1960.00000 1141.00000
1936.00000 1183.00000
1918.00000 1229.00000
1902.00000 1276.00000
1886.00000 1322.00000
1870.00000 1369.00000
1854.00000 1415.00000
IMAGE=Tachypleus.gigas.YPM.IZ.103366.jpg
ID=142
LM=4
721.00000 1705.00000
1993.00000 2055.00000
2107.00000 1477.00000
2890.00000 1290.00000
CURVES=1
POINTS=50
714.00000 1713.00000
736.00000 1661.00000
758.00000 1609.00000
780.00000 1556.00000
803.00000 1504.00000
826.00000 1453.00000
849.00000 1401.00000
872.00000 1349.00000
895.00000 1297.00000
918.00000 1245.00000
955.00000 1202.00000
992.00000 1159.00000
1028.00000 1116.00000
1065.00000 1073.00000
1107.00000 1034.00000
1150.00000 998.00000
1194.00000 963.00000
1241.00000 932.00000
1293.00000 908.00000
1344.00000 884.00000
1396.00000 860.00000
1449.00000 841.00000
1504.00000 827.00000
1559.00000 812.00000
1613.00000 797.00000
1669.00000 787.00000
1725.00000 782.00000
1782.00000 776.00000
1838.00000 770.00000
1894.00000 773.00000
1951.00000 781.00000
2007.00000 789.00000
2063.00000 798.00000
2117.00000 814.00000
2172.00000 829.00000
2226.00000 845.00000
2281.00000 861.00000
2335.00000 877.00000
2383.00000 907.00000
2432.00000 936.00000
2480.00000 965.00000
2529.00000 994.00000
2577.00000 1024.00000
2626.00000 1053.00000
2672.00000 1086.00000
2713.00000 1125.00000
2754.00000 1164.00000
2795.00000 1203.00000
2835.00000 1243.00000
2879.00000 1279.00000
IMAGE=Tachypleus.gigas.YPM.IZ.103369.jpg
ID=143
LM=4
1602.00000 4169.00000
1616.00000 2775.00000
1034.00000 2779.00000
320.00000 1962.00000
CURVES=1
POINTS=50
1578.00000 4155.00000
1515.00000 4153.00000
1452.00000 4151.00000
1389.00000 4149.00000
1325.00000 4147.00000
1262.00000 4145.00000
1199.00000 4143.00000
1136.00000 4141.00000
1078.00000 4116.00000
1021.00000 4089.00000
964.00000 4062.00000
907.00000 4035.00000
850.00000 4008.00000
793.00000 3981.00000
735.00000 3954.00000
686.00000 3914.00000
638.00000 3874.00000
589.00000 3834.00000
541.00000 3793.00000
492.00000 3753.00000
443.00000 3713.00000
411.00000 3659.00000
384.00000 3602.00000
357.00000 3545.00000
329.00000 3488.00000
302.00000 3431.00000
275.00000 3374.00000
247.00000 3317.00000
220.00000 3260.00000
208.00000 3199.00000
203.00000 3136.00000
198.00000 3073.00000
193.00000 3010.00000
188.00000 2947.00000
184.00000 2884.00000
186.00000 2821.00000
188.00000 2758.00000
190.00000 2695.00000
192.00000 2632.00000
194.00000 2569.00000
196.00000 2505.00000
198.00000 2442.00000
214.00000 2381.00000
230.00000 2320.00000
245.00000 2259.00000
261.00000 2198.00000
277.00000 2136.00000
293.00000 2075.00000
309.00000 2014.00000
325.00000 1953.00000
IMAGE=Tachypleus.syriacus.MNHN.F.A70570.tif
ID=145
LM=4
6893.00000 2266.00000
4676.00000 3418.00000
5298.00000 4354.00000
4589.00000 5426.00000
CURVES=1
POINTS=50
6881.00000 2248.00000
6919.00000 2342.00000
6958.00000 2436.00000
6996.00000 2530.00000
7035.00000 2624.00000
7073.00000 2718.00000
7112.00000 2812.00000
7147.00000 2908.00000
7176.00000 3005.00000
7206.00000 3102.00000
7236.00000 3199.00000
7266.00000 3296.00000
7282.00000 3394.00000
7265.00000 3495.00000
7248.00000 3595.00000
7231.00000 3695.00000
7214.00000 3795.00000
7198.00000 3895.00000
7180.00000 3996.00000
7144.00000 4090.00000
7101.00000 4182.00000
7058.00000 4274.00000
7014.00000 4366.00000
6971.00000 4458.00000
6926.00000 4548.00000
6848.00000 4613.00000
6770.00000 4678.00000
6691.00000 4743.00000
6606.00000 4797.00000
6518.00000 4849.00000
6431.00000 4901.00000
6344.00000 4953.00000
6256.00000 5005.00000
6159.00000 5034.00000
6061.00000 5061.00000
5963.00000 5089.00000
5866.00000 5117.00000
5768.00000 5145.00000
5670.00000 5173.00000
5572.00000 5201.00000
5475.00000 5229.00000
5376.00000 5252.00000
5277.00000 5275.00000
5178.00000 5297.00000
5079.00000 5320.00000
4979.00000 5342.00000
4880.00000 5365.00000
4781.00000 5387.00000
4682.00000 5410.00000
4583.00000 5432.00000
IMAGE=Tachypleus.syriacus.SNSB-BSPG.1974.I.263.tif
ID=148
LM=4
4762.00000 1279.00000
3732.00000 1705.00000
3497.00000 963.00000
2456.00000 985.00000
CURVES=1
POINTS=50
4754.00000 1275.00000
4724.00000 1227.00000
4694.00000 1178.00000
4665.00000 1130.00000
4635.00000 1081.00000
4605.00000 1033.00000
4575.00000 985.00000
4546.00000 936.00000
4512.00000 891.00000
4475.00000 848.00000
4438.00000 805.00000
4401.00000 762.00000
4361.00000 722.00000
4312.00000 694.00000
4263.00000 665.00000
4213.00000 637.00000
4164.00000 609.00000
4113.00000 585.00000
4059.00000 566.00000
4005.00000 547.00000
3952.00000 528.00000
3897.00000 515.00000
3841.00000 509.00000
3784.00000 502.00000
3728.00000 496.00000
3671.00000 490.00000
3615.00000 482.00000
3559.00000 475.00000
3503.00000 477.00000
3447.00000 489.00000
3391.00000 500.00000
3336.00000 512.00000
3282.00000 530.00000
3228.00000 548.00000
3174.00000 566.00000
3121.00000 584.00000
3067.00000 602.00000
3015.00000 627.00000
2965.00000 653.00000
2914.00000 679.00000
2864.00000 705.00000
2813.00000 731.00000
2766.00000 762.00000
2719.00000 793.00000
2671.00000 825.00000
2624.00000 856.00000
2576.00000 887.00000
2529.00000 918.00000
2481.00000 950.00000
2434.00000 981.00000
IMAGE=Tachypleus.tridentatus.YPM.IZ.2430.jpg
ID=149
LM=4
4229.00000 2058.00000
2714.00000 1875.00000
2776.00000 1132.00000
1967.00000 558.00000
CURVES=1
POINTS=50
4236.00000 2047.00000
4238.00000 1982.00000
4240.00000 1917.00000
4242.00000 1852.00000
4241.00000 1787.00000
4235.00000 1722.00000
4230.00000 1658.00000
4221.00000 1593.00000
4201.00000 1532.00000
4180.00000 1470.00000
4157.00000 1409.00000
4133.00000 1349.00000
4108.00000 1289.00000
4081.00000 1230.00000
4043.00000 1177.00000
4006.00000 1124.00000
3967.00000 1072.00000
3921.00000 1026.00000
3874.00000 980.00000
3828.00000 934.00000
3777.00000 895.00000
3723.00000 858.00000
3669.00000 822.00000
3615.00000 786.00000
3556.00000 759.00000
3496.00000 734.00000
3436.00000 708.00000
3377.00000 683.00000
3315.00000 662.00000
3253.00000 644.00000
3190.00000 625.00000
3128.00000 608.00000
3065.00000 591.00000
3002.00000 573.00000
2939.00000 558.00000
2874.00000 556.00000
2809.00000 555.00000
2744.00000 553.00000
2679.00000 551.00000
2614.00000 550.00000
2549.00000 548.00000
2484.00000 547.00000
2419.00000 545.00000
2354.00000 544.00000
2289.00000 546.00000
2224.00000 548.00000
2159.00000 549.00000
2094.00000 551.00000
2029.00000 553.00000
1964.00000 555.00000
IMAGE=Tachypleus.gigas.YMP.IZ..103393.jpg
ID=151
LM=4
4718.00000 1812.00000
3615.00000 1709.00000
3626.00000 1165.00000
2890.00000 764.00000
CURVES=1
POINTS=50
4710.00000 1801.00000
4704.00000 1749.00000
4699.00000 1697.00000
4693.00000 1645.00000
4681.00000 1594.00000
4669.00000 1543.00000
4656.00000 1492.00000
4643.00000 1441.00000
4630.00000 1390.00000
4608.00000 1343.00000
4584.00000 1296.00000
4561.00000 1249.00000
4537.00000 1203.00000
4508.00000 1159.00000
4479.00000 1116.00000
4450.00000 1072.00000
4421.00000 1028.00000
4387.00000 989.00000
4350.00000 952.00000
4313.00000 914.00000
4276.00000 877.00000
4237.00000 843.00000
4193.00000 813.00000
4150.00000 784.00000
4106.00000 755.00000
4060.00000 731.00000
4012.00000 709.00000
3965.00000 687.00000
3917.00000 666.00000
3869.00000 644.00000
3821.00000 627.00000
3768.00000 622.00000
3716.00000 618.00000
3664.00000 615.00000
3612.00000 612.00000
3559.00000 609.00000
3507.00000 606.00000
3455.00000 603.00000
3402.00000 604.00000
3350.00000 606.00000
3298.00000 609.00000
3245.00000 612.00000
3196.00000 627.00000
3147.00000 647.00000
3098.00000 666.00000
3049.00000 685.00000
3001.00000 704.00000
2952.00000 723.00000
2903.00000 742.00000
2854.00000 761.00000
IMAGE=Tachypleus.gigas.YMP.IZ.55578.jpg
ID=152
LM=4
442.00000 2669.00000
1530.00000 2183.00000
1820.00000 2845.00000
2729.00000 2827.00000
CURVES=1
POINTS=50
434.00000 2680.00000
462.00000 2726.00000
491.00000 2772.00000
519.00000 2818.00000
552.00000 2861.00000
589.00000 2901.00000
626.00000 2940.00000
663.00000 2979.00000
700.00000 3019.00000
745.00000 3049.00000
790.00000 3079.00000
835.00000 3108.00000
881.00000 3137.00000
931.00000 3158.00000
981.00000 3179.00000
1031.00000 3201.00000
1081.00000 3220.00000
1132.00000 3238.00000
1183.00000 3256.00000
1235.00000 3273.00000
1287.00000 3283.00000
1341.00000 3290.00000
1395.00000 3296.00000
1449.00000 3302.00000
1503.00000 3308.00000
1557.00000 3307.00000
1611.00000 3307.00000
1665.00000 3306.00000
1719.00000 3305.00000
1772.00000 3299.00000
1824.00000 3285.00000
1877.00000 3270.00000
1929.00000 3255.00000
1981.00000 3241.00000
2033.00000 3226.00000
2084.00000 3209.00000
2134.00000 3187.00000
2183.00000 3165.00000
2233.00000 3144.00000
2282.00000 3122.00000
2332.00000 3100.00000
2381.00000 3077.00000
2426.00000 3048.00000
2472.00000 3018.00000
2517.00000 2989.00000
2563.00000 2960.00000
2607.00000 2929.00000
2650.00000 2896.00000
2693.00000 2863.00000
2736.00000 2830.00000
IMAGE=Tacypleus..tridentatus.YPM.IZ.55576.jpg
ID=153
LM=4
2342.00000 1042.00000
1796.00000 1040.00000
1782.00000 822.00000
1686.00000 646.00000
CURVES=1
POINTS=50
2336.00000 1038.00000
2336.00000 1020.00000
2336.00000 1002.00000
2336.00000 984.00000
2336.00000 966.00000
2333.00000 948.00000
2329.00000 930.00000
2326.00000 913.00000
2322.00000 895.00000
2318.00000 877.00000
2307.00000 864.00000
2295.00000 850.00000
2283.00000 837.00000
2271.00000 824.00000
2259.00000 810.00000
2247.00000 797.00000
2235.00000 783.00000
2222.00000 771.00000
2208.00000 759.00000
2194.00000 747.00000
2181.00000 735.00000
2167.00000 724.00000
2153.00000 713.00000
2136.00000 705.00000
2120.00000 698.00000
2103.00000 691.00000
2087.00000 683.00000
2070.00000 676.00000
2054.00000 669.00000
2037.00000 661.00000
2021.00000 654.00000
2004.00000 649.00000
1986.00000 644.00000
1969.00000 639.00000
1952.00000 634.00000
1934.00000 630.00000
1916.00000 628.00000
1898.00000 629.00000
1880.00000 629.00000
1862.00000 629.00000
1844.00000 630.00000
1826.00000 630.00000
1808.00000 631.00000
1790.00000 631.00000
1772.00000 631.00000
1754.00000 632.00000
1736.00000 634.00000
1719.00000 639.00000
1701.00000 643.00000
1684.00000 648.00000
IMAGE=Tarracolimulus.rieki.MGSB.M_262.JPG
ID=156
LM=4
2840.00000 2741.00000
5901.00000 2802.00000
5723.00000 1687.00000
7263.00000 554.00000
CURVES=1
POINTS=50
2840.00000 2728.00000
2877.00000 2624.00000
2913.00000 2520.00000
2950.00000 2416.00000
2987.00000 2312.00000
3037.00000 2213.00000
3087.00000 2115.00000
3137.00000 2017.00000
3193.00000 1922.00000
3258.00000 1833.00000
3323.00000 1744.00000
3387.00000 1654.00000
3452.00000 1565.00000
3522.00000 1480.00000
3599.00000 1401.00000
3676.00000 1322.00000
3753.00000 1243.00000
3833.00000 1168.00000
3929.00000 1114.00000
4025.00000 1059.00000
4121.00000 1004.00000
4217.00000 950.00000
4319.00000 909.00000
4421.00000 868.00000
4524.00000 827.00000
4626.00000 786.00000
4731.00000 753.00000
4840.00000 739.00000
4950.00000 724.00000
5059.00000 710.00000
5168.00000 695.00000
5278.00000 683.00000
5388.00000 680.00000
5498.00000 678.00000
5609.00000 676.00000
5719.00000 674.00000
5829.00000 672.00000
5939.00000 664.00000
6049.00000 655.00000
6159.00000 646.00000
6269.00000 637.00000
6379.00000 628.00000
6488.00000 613.00000
6598.00000 597.00000
6707.00000 582.00000
6816.00000 568.00000
6926.00000 556.00000
7035.00000 543.00000
7146.00000 542.00000
7256.00000 542.00000
IMAGE=Tasmaniolimulus.patersoni.UTGD123979.tif
ID=157
LM=4
681.00000 811.00000
553.00000 545.00000
691.00000 492.00000
876.00000 169.00000
CURVES=1
POINTS=50
705.00000 806.00000
717.00000 798.00000
728.00000 789.00000
740.00000 781.00000
752.00000 773.00000
763.00000 764.00000
775.00000 756.00000
787.00000 748.00000
799.00000 739.00000
810.00000 731.00000
818.00000 719.00000
826.00000 707.00000
834.00000 695.00000
843.00000 683.00000
851.00000 671.00000
859.00000 659.00000
863.00000 646.00000
867.00000 632.00000
871.00000 618.00000
875.00000 604.00000
879.00000 591.00000
883.00000 577.00000
887.00000 563.00000
891.00000 549.00000
893.00000 535.00000
893.00000 521.00000
893.00000 506.00000
893.00000 492.00000
893.00000 478.00000
894.00000 463.00000
894.00000 449.00000
894.00000 434.00000
894.00000 420.00000
894.00000 406.00000
894.00000 391.00000
892.00000 377.00000
891.00000 363.00000
889.00000 348.00000
888.00000 334.00000
886.00000 320.00000
884.00000 306.00000
883.00000 291.00000
881.00000 277.00000
880.00000 263.00000
878.00000 248.00000
876.00000 234.00000
875.00000 220.00000
873.00000 206.00000
872.00000 191.00000
870.00000 177.00000
IMAGE=Vaderlimulus.tricki.UCM.140.25.tif
ID=159
LM=4
1562.00000 2577.00000
1341.00000 1188.00000
765.00000 1252.00000
116.00000 706.00000
CURVES=1
POINTS=50
1565.00000 2583.00000
1510.00000 2582.00000
1454.00000 2582.00000
1399.00000 2581.00000
1344.00000 2580.00000
1290.00000 2568.00000
1236.00000 2554.00000
1183.00000 2541.00000
1129.00000 2528.00000
1075.00000 2515.00000
1022.00000 2502.00000
970.00000 2483.00000
920.00000 2459.00000
870.00000 2435.00000
821.00000 2411.00000
771.00000 2387.00000
721.00000 2363.00000
679.00000 2328.00000
642.00000 2287.00000
605.00000 2246.00000
568.00000 2206.00000
530.00000 2165.00000
493.00000 2124.00000
456.00000 2083.00000
427.00000 2036.00000
399.00000 1989.00000
370.00000 1941.00000
342.00000 1893.00000
314.00000 1846.00000
286.00000 1798.00000
258.00000 1751.00000
238.00000 1700.00000
227.00000 1646.00000
216.00000 1592.00000
204.00000 1537.00000
193.00000 1483.00000
182.00000 1429.00000
171.00000 1375.00000
160.00000 1321.00000
156.00000 1266.00000
151.00000 1211.00000
146.00000 1156.00000
141.00000 1100.00000
136.00000 1045.00000
131.00000 990.00000
126.00000 935.00000
122.00000 880.00000
117.00000 825.00000
112.00000 770.00000
107.00000 715.00000
IMAGE=Victalimulus.mcqueeni.NMV.P22410B.jpg
ID=160
LM=4
1143.00000 3833.00000
1365.00000 2527.00000
745.00000 2548.00000
402.00000 1954.00000
CURVES=1
POINTS=50
1130.00000 3829.00000
1081.00000 3817.00000
1032.00000 3805.00000
982.00000 3793.00000
933.00000 3781.00000
884.00000 3769.00000
835.00000 3757.00000
787.00000 3740.00000
742.00000 3718.00000
696.00000 3695.00000
651.00000 3672.00000
606.00000 3650.00000
560.00000 3627.00000
515.00000 3605.00000
473.00000 3578.00000
447.00000 3535.00000
421.00000 3491.00000
395.00000 3448.00000
369.00000 3404.00000
343.00000 3361.00000
317.00000 3317.00000
291.00000 3274.00000
265.00000 3230.00000
239.00000 3187.00000
218.00000 3141.00000
207.00000 3092.00000
195.00000 3043.00000
184.00000 2993.00000
172.00000 2944.00000
161.00000 2894.00000
150.00000 2845.00000
139.00000 2796.00000
140.00000 2745.00000
142.00000 2694.00000
143.00000 2644.00000
144.00000 2593.00000
145.00000 2542.00000
146.00000 2492.00000
155.00000 2442.00000
170.00000 2394.00000
185.00000 2345.00000
200.00000 2297.00000
215.00000 2248.00000
229.00000 2200.00000
244.00000 2151.00000
267.00000 2107.00000
298.00000 2067.00000
328.00000 2026.00000
359.00000 1986.00000
390.00000 1946.00000
IMAGE=Yunnanolimulus.luopingensisLPI-61299.jpg
ID=161
