# Supplementary material for: New austrolimulid from Russia supports role of Early Triassic horseshoe crabs as opportunistic taxa
Source: PeerJ. 2021 Jun 30;9:e11709. doi: 10.7717/peerj.11709 (PMC8254475; doi:10.7717/peerj.11709)
Supplement: Supplemental Information 4 [file peerj-09-11709-s004.csv]

before	slide	after
5	6	7
6	7	8
7	8	9
8	9	10
9	10	11
10	11	12
11	12	13
12	13	14
13	14	15
14	15	16
15	16	17
16	17	18
17	18	19
18	19	20
19	20	21
20	21	22
21	22	23
22	23	24
23	24	25
24	25	26
25	26	27
26	27	28
27	28	29
28	29	30
29	30	31
30	31	32
31	32	33
32	33	34
33	34	35
34	35	36
35	36	37
36	37	38
37	38	39
38	39	40
39	40	41
40	41	42
41	42	43
42	43	44
43	44	45
44	45	46
45	46	47
46	47	48
47	48	49
48	49	50
49	50	51
50	51	52
51	52	53
52	53	54
53	54	55
