# Supplementary material for: New austrolimulid from Russia supports role of Early Triassic horseshoe crabs as opportunistic taxa
Source: PeerJ. 2021 Jun 30;9:e11709. doi: 10.7717/peerj.11709 (PMC8254475; doi:10.7717/peerj.11709)
Supplement: Supplemental Information 5 — Includes family, generic and temporal data. [file peerj-09-11709-s005.csv]

Specimen	Family	Genus	Age data	PC1	PC2	PC3	PC4	PC5	PC6	PC7	PC8	PC9	PC10	PC11	PC12	PC13	PC14	PC15	PC16	PC17	PC18	PC19	PC20	PC21	PC22	PC23	PC24	PC25	PC26	PC27	PC28	PC29	PC30	PC31	PC32	PC33	PC34	PC35	PC36	PC37	PC38	PC39	PC40	PC41	PC42	PC43
Attenborolimulus.superspinosus.5640-220	Austrolimulidae	Attenborolimulus	Olenekian	0.09853963	0.001557604	0.06377105	0.031009352	-0.005388543	0.006368553	0.004521614	-0.0034894	-0.002778086	0.000165883	-0.000402748	0.002877676	-0.000664502	0.003376643	-1.51E-05	0.0002643	-0.000609881	0.003676862	0.001037473	-0.001331149	0.000512623	-0.000812472	4.59E-05	7.98E-05	0.001494726	-0.000516622	-7.45E-05	0.001272442	0.000504689	-0.000167601	0.000152286	-0.000409714	0.000371175	-0.000300092	7.91E-05	-0.000151125	0.000341514	-0.000297562	0.000305585	-9.66E-05	0.000234546	-0.000413053	-0.000115668
Albalimulus.bottoni.GSE.2028	Limulidae	Albalimulus	Tournaisian	-0.016046346	0.018239389	-0.012144161	0.005742943	0.034531761	-0.012151966	-0.002033373	-0.007286309	0.007545438	-0.000815101	0.009606038	0.001919338	0.005754184	0.000217754	0.00085606	0.001230764	-0.003817651	0.004644696	9.10E-06	-0.001598684	-0.001637441	-0.001296508	-0.00046298	-8.29E-05	-0.000291652	0.00036979	0.000599865	0.000425606	0.000312846	-0.00087758	0.000518879	-0.001078263	-0.000214919	3.47E-06	-0.000548836	0.000265861	-0.000346585	0.000176576	-0.000216222	0.000404903	-0.00025203	0.000113605	0.000309377
Austrolimulus.fletcheri.AM.F38274	Austrolimulidae	Austrolimulus	Anisian	0.303826123	0.105833448	-0.023424341	-0.039895854	-0.00507039	-0.004685573	0.012072292	0.006238423	-0.007200675	-0.001884543	0.001766495	-0.00154296	0.000278563	-0.003194668	-0.000316492	-0.002185912	-0.001666018	-0.00095356	0.001174562	-0.00269949	-0.000765954	0.000195112	-0.000421287	0.001250087	-0.003060761	-0.000137989	-0.000431921	-0.000232335	-0.00060781	-0.000397301	-0.000291595	0.000386222	0.000114555	0.000125251	-0.000325048	-0.000162182	7.78E-05	5.42E-05	3.45E-05	7.54E-05	2.66E-05	-8.60E-05	0.000106773
Carcinoscorpius.rotundicauda.YMP.IZ.103383	Limulidae	Carcinoscorpius	Recent	0.014495505	-0.037646066	-0.014725896	-0.019603985	0.000723312	0.007189959	0.006310827	-0.006775525	-0.003140432	-0.001298774	-0.00126531	0.004194547	0.000374841	-0.002263346	-0.005688549	-0.000200853	-0.002757333	-0.001466762	-0.000834043	-0.000879761	0.000753746	-0.001044366	0.001102893	0.001274984	0.001999309	0.000142399	0.000457698	-0.000227576	0.000584059	-0.000684351	0.000244652	0.000314262	0.00025044	0.000453495	0.000360039	0.000293779	-0.000307014	4.27E-05	0.000107758	-0.000281309	3.24E-06	-6.83E-05	2.21E-05
Carcinoscorpius.rotundicauda.YMP.IZ.103384	Limulidae	Carcinoscorpius	Recent	-0.000236695	-0.047132071	0.008217744	-0.001984957	0.00788864	-0.003797898	0.011882488	0.005417488	-0.001823307	-0.002957081	-0.000484799	0.00121665	0.004354046	0.001726023	-0.000208023	-0.00138593	-0.001554405	-0.000122643	-0.002718686	-0.001106783	0.001505039	0.001398756	0.000361811	-0.000656689	-0.000852458	-8.05E-05	0.000641977	-9.18E-05	0.000251018	0.00116544	0.000414686	8.14E-06	-2.81E-05	6.77E-05	-0.000604516	0.000596922	0.000110038	-0.000423538	-0.000185344	-0.000474879	0.000130849	0.000458125	0.000190184
Carcinoscorpius.rotundicauda.YMP.IZ.103387	Limulidae	Carcinoscorpius	Recent	0.030245848	-0.040188674	-0.030753423	-0.030381745	-0.005010688	-0.007552198	-0.005301614	0.002143906	0.002198469	-0.004852992	6.52E-06	-0.003818125	0.001890747	0.003172571	0.002959836	0.004102018	-0.001356639	0.001478746	0.000506475	-0.000109998	-0.001677455	0.000149246	0.000542108	-0.000490765	0.003619923	-0.000493171	-0.001082858	-0.000770042	-0.000959727	-0.000552228	-0.001333936	0.00135623	-0.000857309	-0.000447399	-0.001500489	-5.96E-06	0.000540808	-0.000266323	-2.72E-06	-0.000231797	-0.000227632	0.00017247	-0.000100455
Carcinoscorpius.rotundicauda.YMP.IZ.55594	Limulidae	Carcinoscorpius	Recent	0.040651212	-0.035613149	-0.016946493	-0.009652047	0.016386365	0.004030176	0.009143424	-0.004171853	0.002020441	0.003234542	0.002657799	-0.002513475	-0.001450949	0.001131317	-0.000448242	0.001287399	-0.00078522	-0.003316135	0.001135195	0.001330644	-0.000600156	0.000946318	0.000284439	-0.001745219	0.00043273	-5.83E-05	-0.000126018	0.000883794	-0.000120779	-0.00024301	0.000643181	-0.000254913	0.000486794	-0.000186442	-0.000316877	0.000613962	0.000356522	0.000311356	-0.000252427	2.42E-05	0.000534796	0.000172953	-4.63E-05
Carcinoscorpius.rotundicauda.YMP.IZ.55595	Limulidae	Carcinoscorpius	Recent	0.03952793	-0.038507475	-0.005853264	-0.027190381	0.004745682	-0.008591587	0.001530897	-3.69E-05	0.000352003	-0.0004145	0.003290433	0.002203094	-0.001722042	0.000155115	0.000288719	-0.000563747	0.002638233	0.001456656	-0.000277951	-0.000652857	0.002061519	-2.56E-05	-0.000323974	-0.000538281	0.000490147	0.000203258	0.000585806	-0.000621163	-0.000500527	-0.000374587	0.001125268	0.000172666	0.000575402	-0.000203819	0.000591727	3.67E-05	0.000372194	0.000104563	0.000239681	-0.000220894	-0.000341538	0.000165738	-0.000208548
Casterolimulus.kletti.USNM.206801	Limulidae	Casterolimulus	Maastrichtian	0.023503823	0.019734458	-0.000648283	-0.000894344	0.004205691	0.002672442	0.000319376	0.003046227	0.002255552	-0.005229644	8.18E-05	0.000882401	-0.001166759	0.001092761	-0.001932769	0.00195792	0.001461864	0.00233881	-0.000785921	-0.000344401	0.001769352	0.001863938	0.002209357	-0.001259636	-0.000176482	-0.000155892	-0.000957945	-0.000360717	0.001519768	0.000188871	-0.000375356	1.37E-05	-0.000366592	0.000519736	3.82E-05	-0.000478085	-0.000202819	0.000591879	0.000125855	0.000136409	5.30E-06	-0.000618425	-7.03E-05
Crenatolimulus.darwini..ZPAL.X.1.O-B.XA.1	Limulidae	Crenatolimulus	Tithonian	-0.015384471	0.007059077	-0.013553213	-0.007584908	0.015399405	-0.010032887	0.003661542	0.007862643	0.001491381	0.003896024	-0.004160986	0.001103111	-0.001372527	-0.001369507	0.000483462	0.002710299	0.000228927	0.000313704	0.003632228	-0.000795137	0.000724485	-0.001034188	-0.00143931	-0.000258908	-0.000217833	0.000427959	0.000285915	9.30E-05	0.001096874	0.000296806	3.76E-05	0.000165042	-0.000399803	-0.000899548	3.93E-05	0.000149702	-0.000101312	-0.000314046	-0.000340647	6.05E-05	0.000165249	-0.000245839	-0.000234081
Crenatolimulus.darwini..ZPAL.X.1.O-B.XAC.8.3	Limulidae	Crenatolimulus	Tithonian	-0.001754667	-0.017515597	-0.02273836	-0.000166567	0.010653777	-0.022988049	0.018823225	-0.008448017	0.005279711	0.005905691	-0.004639573	0.00065436	-0.001399094	0.002746319	-0.000294428	0.003815231	0.001654728	-0.000463451	-0.001544662	-0.003465664	0.001296604	0.000248381	-0.00046953	-8.65E-05	0.000205305	-0.000417937	0.000619009	-0.000296035	5.21E-05	-4.70E-05	0.000264663	0.000386695	0.000328879	0.00036102	0.00041711	-0.000181269	0.000568961	0.000212297	0.000170394	-9.66E-06	-0.000441821	-0.000289091	0.000261331
Crenatolimulus.paluxyensis.USNM.545241	Limulidae	Crenatolimulus	Albian	-0.004151577	-0.021586323	0.005703927	-0.007363325	0.024754757	0.008341995	0.001176997	0.003194767	0.004310964	-0.000756297	0.004355641	0.002737039	-0.001522746	-0.001249475	0.000651615	-0.000966803	0.002382667	-3.12E-05	0.000282238	0.000986446	-0.000776799	0.00249395	-0.001016304	0.001815215	-0.00028299	8.50E-05	6.55E-05	9.77E-05	-0.000505122	-0.000390896	-0.00030616	-0.000270867	-0.000340351	-0.000603266	0.00031455	0.000190499	0.000130438	0.000347818	0.0001079	-0.000153146	0.000110596	-0.000116332	0.000253848
Dubbolimulus.peetae.AM.F66484	Austrolimulidae	Dubbolimulus	Ladinian	0.003368803	0.069981664	-0.013409994	-0.022256182	0.016953852	0.010931091	-0.004277438	-0.006397297	-0.002372985	-0.009981025	-0.00205666	-0.002887926	0.000167509	0.001119829	-0.001902497	0.000873536	0.003458076	-0.00092659	-0.001923838	-0.000398364	-0.000423907	-0.001719396	0.000196791	-0.000424931	9.41E-07	-6.83E-05	0.000908324	-0.000944934	0.000160531	-0.000241496	-0.000822759	-0.000764567	0.000281758	-8.22E-05	0.000151212	-3.32E-05	0.000294872	-0.000341096	-8.30E-06	-0.000105449	-0.000243888	-5.25E-05	-0.000244916
Heterolimulus.gadeai.MGSB.19195	Limulidae	Heterolimulus	Ladinian	-0.040043648	0.056711137	-0.024608073	0.005884943	0.001911761	0.008036637	0.015299488	-0.001822414	-0.001623009	0.002480728	-0.005694723	-0.000168111	0.002128007	-0.001951033	0.00128011	0.002303527	-0.00202904	-0.000335689	0.000240586	0.001712158	0.001055565	0.002581225	0.000610779	0.000534341	0.000440121	-0.00136296	-0.000197295	0.000655165	-0.000578476	-0.000191889	0.000842392	-0.000159963	-0.000341224	0.000539394	-0.000195734	2.02E-05	9.36E-05	0.000285126	0.000311601	-3.75E-05	2.26E-05	0.000101811	5.10E-05
Heterolimulus.gadeai.MGSB.53394	Limulidae	Heterolimulus	Ladinian	-0.07003978	0.034928927	-0.027787805	-0.01606923	-0.003512757	-0.007209987	0.003675435	-0.000745554	-0.00505901	0.005349246	0.000647748	-0.005556304	-0.000253588	0.000605126	-0.003421856	0.001489714	0.000421568	0.00277407	0.000969138	0.000681187	-0.001813653	-0.000931162	0.00035496	0.001812368	4.03E-05	-7.43E-05	-0.000685354	0.001347954	0.00073628	0.0004161	-0.000594446	3.07E-05	0.000617674	-0.000221853	0.000262694	-9.77E-05	0.000250578	-0.000145454	0.000404787	-3.01E-05	0.00022645	-9.05E-05	0.000385086
Heterolimulus.gadeai.MGSB.M_285	Limulidae	Heterolimulus	Ladinian	-0.054257648	0.047838431	-0.009936954	0.015652362	-0.002940213	0.001949136	0.008571912	-0.000287938	0.002703251	0.00155668	0.006859871	0.002105851	-0.002008594	0.004331892	0.003918161	-0.002713968	0.000297779	-0.001279556	0.000852481	-0.001002555	0.001548365	0.001056515	-0.000375653	0.00034438	-0.00032259	-0.000765313	0.001487229	-0.000643321	-0.000300644	-0.000175313	-0.000892767	0.000126955	-0.000110355	1.54E-05	-2.25E-05	-0.000182424	5.58E-05	0.000420797	8.10E-05	0.000103616	0.000234747	-0.000305539	9.11E-05
Limulitella.henkelii.Slg-TC-4MLU.Fri1906.VII5.b	Limulidae	Limulitella	Anisian	-0.064758412	0.063376701	0.031023304	-0.0248845	0.006450536	-0.010307441	0.006136209	-0.011411733	0.004017155	-0.001106094	-0.003283959	-0.001321713	-0.000935269	-0.001508221	-0.001274864	-0.007504182	-0.000716714	-0.001761938	-0.000783153	-0.00247083	-0.001096404	0.000377664	0.000940101	-0.001190347	0.000550661	0.000630397	-0.000343865	0.000510532	0.000149649	0.000925221	-0.000662407	2.07E-05	-0.000271488	-0.000503165	-0.000181627	-0.000495813	-0.00047778	0.000104888	0.000333773	-8.76E-06	0.000370821	0.000254739	-0.00044675
Limulitella.tejraensis.ZPAL.V.46.101p	Limulidae	Limulitella	Anisian	-0.01482103	0.032286513	0.008453837	-0.023443155	-0.013808912	0.008197197	0.005643306	-0.004344272	-0.002126708	0.010000901	0.005915091	0.002547606	0.001890104	-0.00087985	-0.003453985	0.002212517	-0.000654165	-0.000172474	-0.000241982	0.00075112	0.000966069	0.000248973	0.000594008	0.001610803	0.002094368	0.001503664	0.000562584	-0.000301402	0.000390002	-0.000651346	-0.000197811	0.000219179	0.000280303	0.000229365	-0.000726673	-0.000265019	-0.000592668	-2.41E-05	-0.000263473	-0.000122696	0.000125559	0.000323039	-0.000106591
Limulitella.tejraensis.ZPAL.X.46.120	Limulidae	Limulitella	Anisian	-0.027220403	0.013263212	-0.001691426	-0.007479491	0.012149931	-0.018500269	0.002604765	0.006573643	0.009102392	0.00423001	-0.002898353	0.004885283	-0.004563331	-0.00231628	0.002080004	-0.002597539	0.00284341	0.000701882	-0.002764838	9.59E-05	-0.001010989	-0.001710164	6.68E-05	-0.000868101	-0.000621495	0.000209686	0.00080239	0.001224499	-0.00015071	-0.000107005	-0.000172471	0.000630544	-0.000754143	0.000565307	-0.000143617	0.000291326	0.000273003	-0.000421741	-7.54E-05	-0.000403411	0.000237668	0.000316909	-0.000406378
Limulitella.vicensis.ENSG.8240	Limulidae	Limulitella	Late Triassic	-0.042750844	-0.003162565	0.011152063	0.003650308	-0.001154902	0.019164358	-0.00211101	0.006592783	0.006587729	-0.005308046	-0.005268215	0.002691767	0.00252925	0.004891326	-0.003573303	0.002182541	0.000495008	-0.003017205	-0.000251882	-0.003194302	-0.00154326	0.000532541	0.000421746	0.000646778	-0.00109243	9.91E-05	-0.000184625	-1.51E-05	-0.000191628	-0.00077613	0.001092102	0.000804112	0.000504996	-8.27E-05	0.000123891	-0.000204911	-9.79E-06	-0.000379651	0.000169552	0.000302149	0.000391557	0.000271263	0.000328374
Limulitella.volgensis.PIN.4048-5	Limulidae	Limulitella	Olenekian	-0.021924427	0.083413701	0.008745548	-0.00526323	-0.003981673	0.022526198	-0.013843274	-0.001404875	-0.002952003	0.002856686	0.000378392	-0.001622347	-0.001995788	-0.001959294	0.00090781	0.003228751	5.64E-05	-0.00229316	0.001500629	-0.001495364	0.001458678	0.000174598	0.000674378	0.000387158	-0.000513541	3.66E-05	0.001565168	0.000438303	-0.000231646	0.000485264	0.000373196	7.43E-05	-0.001329266	-7.50E-05	-0.000248728	9.37E-05	0.000474543	-7.63E-05	-0.000601067	-0.000203707	7.83E-05	0.000543857	0.000173904
Limulus.polyphemus.YMP.IZ.30231	Limulidae	Limulus	Recent	-0.046623074	-0.024714628	0.040109094	-0.011029529	0.000375499	0.00380394	0.002315767	0.005336944	-0.007345587	0.000995435	-0.002867998	0.001812169	0.00296565	0.002006711	-0.001726522	-0.000758607	-0.000113733	0.000791805	0.001896224	-4.94E-05	-0.00102238	0.000636044	0.000132928	0.001004347	-0.000739613	-0.001577821	-0.000572288	-6.95E-05	-0.001542804	-0.000179781	0.00083033	0.000344077	-0.000806713	0.000247415	0.000222942	0.000420783	-0.000362944	0.00038674	0.000102828	0.000334037	-0.000237885	0.000202359	-0.000453642
Limulus.polyphemus.YMP.IZ.55597	Limulidae	Limulus	Recent	-0.026988626	-0.024611406	0.053352118	-0.013165512	-0.006290564	-0.002950848	0.002454704	0.001052839	-0.004189975	-0.004774634	-0.000744305	-0.000531803	0.000930416	0.001157826	0.00033165	0.000561142	0.001121766	0.003456297	0.000515458	0.000383902	-0.000597335	-0.001790585	0.00107897	-0.000372872	-0.001416414	-0.000366365	0.000496193	-0.000784932	0.000668213	-0.000477454	0.000581784	-2.96E-05	-3.22E-05	0.0001095	-0.000340626	-0.000337184	0.000438467	0.000294374	2.80E-05	-8.52E-05	-5.68E-05	-0.000229252	-0.000178819
Limulus.polyphemus.YMP.IZ.55601	Limulidae	Limulus	Recent	0.010924914	-0.03330241	0.032764728	-0.017653019	-0.000865422	-0.000160558	0.000193911	-0.000958638	0.001949182	1.06E-05	-0.002153033	-0.004373466	0.001616205	0.00020074	0.000890154	-0.000148017	0.000634411	0.001993327	-0.000782759	0.000556994	1.22E-05	-0.000232935	-0.000680312	0.00012011	-0.000533524	-0.000644231	0.001088532	0.000717503	1.87E-06	-0.000266354	-0.000154073	0.00084678	1.38E-05	0.000375004	0.000285184	-0.000719628	-0.000111612	0.000153281	-3.51E-05	0.000382208	0.000413924	0.000226274	0.000136078
Limulus.polyphemus.YPM.IZ.55605	Limulidae	Limulus	Recent	-0.003103878	-0.054332327	0.001243236	-0.021774781	-0.000525258	-0.007477542	0.004398428	-0.001384631	-0.001562207	0.000905631	0.001536659	-0.000429874	-0.000569779	-0.000540216	0.000957691	0.000746946	-0.001676223	0.000809948	0.00076156	-9.96E-05	-0.002268647	0.000868224	0.001107103	-0.001585238	-0.000227526	-0.000606603	0.00145975	-8.12E-05	-0.000405609	0.000560725	-0.000375031	4.73E-05	7.96E-05	-4.50E-05	0.000374836	1.60E-05	-0.000160035	-5.27E-05	0.000338595	0.000251072	0.000331661	0.000171019	0.00047108
Mesolimulus.crespelli.MGSB.35088	Limulidae	Mesolimulus	Ladinian	-0.046981862	-0.016604389	0.010862332	-0.027834318	0.017508965	0.000669971	-0.001886017	0.008556356	-0.00859409	0.011194416	-0.002249693	-0.005352239	-0.00175688	0.003517284	-0.003272051	-0.003785138	-0.001243066	0.000354096	-0.001795019	-0.001498307	0.00021328	0.00119627	0.000714619	-0.000926301	0.000190556	0.000786425	0.000437838	0.001051704	-0.000861871	-0.000691183	0.000157768	-8.13E-05	-9.72E-05	0.00035976	-0.000370139	-0.0002707	-4.97E-05	-0.000268117	0.000203921	0.000121367	-0.000423366	-0.000455433	0.000123777
Mesolimulus.tafraoutensis.MSNM.i26843	Limulidae	Mesolimulus	Cenomanian	-0.019501243	0.039418402	0.00523431	0.00807399	0.006321492	0.004445082	-0.004497527	0.002264979	0.003042236	-0.004966768	0.001545841	-0.000828006	-0.000955779	-0.001564755	-9.28E-05	0.003680674	0.004452458	0.001497262	-0.000928552	-0.001607968	-0.00138991	0.001278008	-0.000101737	-3.53E-06	-0.000279768	-1.47E-05	-0.000511155	0.00012154	4.74E-05	0.000505557	-0.000252839	-0.000568471	-0.000419636	-0.000462222	-9.79E-05	-3.92E-05	-0.000182245	0.000332471	0.000573318	0.000134986	-0.000101668	0.00020858	0.000263633
Mesolimulus.tafraoutensis.MSNM.i26844	Limulidae	Mesolimulus	Cenomanian	-0.001672832	0.032574409	0.023614795	-0.006264696	0.018157003	0.005500714	0.002641599	0.006346332	0.001204179	-0.000435935	0.000220333	0.000158674	-0.000454914	-0.000597432	0.001964734	-0.000625098	-0.000702669	-0.003590997	0.001266848	7.43E-05	0.000868991	0.000119605	0.001922857	-0.000739602	0.001602094	-0.001007688	0.001315204	-0.000136403	0.000453001	-0.000291044	-0.000122341	2.74E-05	0.00083896	-0.000423483	5.25E-05	-0.000428249	-0.00038542	7.46E-06	-0.000223524	2.74E-05	0.000113248	4.92E-05	-9.10E-05
Mesolimulus.walchi.CM.28510	Limulidae	Mesolimulus	Kimmeridgian	9.58E-06	-0.009082937	-0.000278374	-0.005210845	0.00281118	0.006424694	0.001490336	0.003750747	-0.000232332	-0.00394899	0.001317948	0.001843954	-0.001067903	0.000532416	-0.000401863	-0.001529919	-0.000352769	0.003134369	-0.003360641	0.002031499	0.000241718	0.000261898	-0.002462027	0.000129545	-0.000577325	0.000784782	-0.000382697	0.000718822	-0.000786654	0.000168401	0.000961578	0.000301167	0.000164274	-0.000340114	-0.000355152	-0.00016874	-0.000396671	-0.000370577	-0.000255683	-0.000265141	0.000182762	-3.77E-05	0.000209283
Mesolimulus.walchi.CM.28513	Limulidae	Mesolimulus	Kimmeridgian	0.007544761	0.000651923	0.003686904	0.002210679	0.004271569	-0.00581743	-0.001167194	-0.002950339	-0.004955901	-0.005343824	-0.005290796	0.001923481	0.000501521	0.000424735	-0.000659596	-0.003049335	0.000216273	-0.000456419	0.000441342	0.001123473	0.000603999	-0.000860763	-0.001566416	-0.000233113	0.000598228	0.0006753	-0.000104647	-0.000577044	0.000686139	6.03E-05	0.000544675	-6.87E-05	-0.00020039	0.000449991	-0.000523748	8.19E-05	0.000306911	7.50E-05	0.000302434	0.000211752	-2.18E-05	3.20E-05	8.52E-05
Mesolimulus.walchi.CM.28515	Limulidae	Mesolimulus	Kimmeridgian	-0.008692065	0.011701264	0.010758559	-0.007730247	0.012696347	-0.006516052	-0.002384095	0.001589305	-0.003898483	-0.004675276	-0.001133784	0.002989001	-0.002851305	-0.000595444	0.002821021	-0.00125513	-0.002204778	-0.002595373	0.001348324	0.001252546	0.001633217	-0.000590345	0.000544276	-8.68E-06	0.000551289	-3.87E-05	-0.000582549	-0.000131287	0.000216729	-0.000554747	-0.000506456	-0.000719256	0.000112409	0.000353227	-0.000422891	-0.000589898	-0.000273901	-0.000667925	0.000574885	0.000224452	-0.000488836	0.0002552	0.000329664
Mesolimulus.walchi.MCZ.106368	Limulidae	Mesolimulus	Kimmeridgian	-0.00240654	-0.020564352	-0.008513845	-0.006154711	0.006089464	0.006046876	-0.011915087	-0.009200662	0.005502515	-0.004941098	0.001006917	-0.001953118	-0.002792495	0.004015396	-0.001487938	-0.002183322	-0.003327248	0.000507663	0.000663185	0.001648393	0.000832658	-9.16E-05	-0.003337649	0.000650405	-0.000620134	-0.000969845	2.21E-05	0.000357878	0.00044803	-0.000585563	-0.00013336	0.000513111	0.000561907	0.000564229	-0.000342013	-0.000223476	-4.46E-05	0.000217699	-0.000387447	0.000345362	-3.04E-05	0.00014482	-7.81E-06
Mesolimulus.walchi.MCZ.106369	Limulidae	Mesolimulus	Kimmeridgian	-0.018003509	0.013442859	-0.024198327	0.011645503	-0.004337431	0.009759507	-0.003802592	-0.004622355	-0.000554285	0.00397853	-0.005453547	-4.07E-07	-0.00103195	-0.001015323	0.00251746	0.000630733	-0.000125971	0.002661923	0.000582165	-0.002498892	0.001619349	0.000381092	0.000406739	-0.000378885	-0.000693196	-0.000204969	-6.05E-05	-0.000188943	-0.000162642	0.000164294	0.000242451	-0.000681669	0.00071017	-0.000186984	-0.000743574	0.000452129	-0.000142353	-5.21E-06	-8.52E-05	-0.000123293	7.32E-05	-4.20E-06	3.92E-05
Mesolimulus.walchi.MCZ.106371	Limulidae	Mesolimulus	Kimmeridgian	0.004063588	-0.020698114	-0.016320698	0.012687297	-0.01653957	-0.004791973	0.012581195	-0.000216875	0.004157844	0.001191525	-0.001604565	-0.003774009	-0.000450639	0.000337317	0.001793955	-0.001643642	-0.002956151	-0.00227806	0.001979025	0.000470625	0.001704839	-0.001366033	0.000327984	0.001000159	0.000333747	0.000840659	-0.000394658	-0.000498653	0.000595189	0.00086136	0.000814154	-0.000372277	-0.000617173	-0.000199095	0.000101398	-0.000356276	0.000306064	0.000148852	-0.000252279	0.000147251	8.16E-05	0.000243486	2.21E-05
Mesolimulus.walchi.MCZ.106375	Limulidae	Mesolimulus	Kimmeridgian	-0.019420944	-0.011784815	0.006858595	-0.013843158	0.007379595	-0.007008776	-0.003607501	0.001103001	-0.002077564	-0.001975575	0.001367561	9.57E-05	-0.001021606	-0.001377493	-0.00169201	0.000787031	-0.000933502	-0.00112586	0.003782998	-0.001078567	0.000602995	-0.000918403	-0.000474416	-3.26E-05	0.000259149	0.000587691	0.000448808	0.00023278	0.000348942	-0.000306411	0.000168265	0.000223316	-0.000419778	-0.000708804	0.000443536	0.000176045	-4.05E-06	7.46E-05	-0.000132665	4.60E-05	-0.00029752	-0.000317349	-0.000148354
Mesolimulus.walchi.MCZ.106376	Limulidae	Mesolimulus	Kimmeridgian	-0.023014333	0.016262049	-0.011668461	0.008503672	-0.004029364	-0.003098643	0.004353316	0.011969489	-3.01E-05	0.001852982	0.000315392	0.001717367	-0.001413561	-0.003458472	0.000852917	0.001910265	0.000538488	0.002752791	-0.000689303	4.14E-05	0.002027072	-0.002025331	0.000654701	0.000249588	0.000112371	-0.000330109	-0.000474633	0.000259085	0.000188242	-0.00045101	-0.000906637	-0.000234374	0.000450554	0.000539457	-0.000262754	0.000216603	-0.000134021	9.36E-05	0.000531025	-0.000118584	0.000238963	0.000420004	3.68E-05
Mesolimulus.walchi.MCZ.106377	Limulidae	Mesolimulus	Kimmeridgian	-0.002205767	-0.014435177	-0.006178842	0.002189369	-0.001921446	0.007918602	-0.000837732	-0.007769174	-0.000198812	-0.002243782	0.000255001	-0.000509099	-0.002205055	-0.004454064	0.002663728	0.00096182	-0.000935919	0.00118729	-0.003312404	0.000610085	-0.000140267	0.000174837	-0.000301875	0.00142127	0.000307187	0.001219778	-5.16E-05	0.000651956	0.001043992	-0.0001656	-0.000394077	0.000507131	-0.000248022	0.000349086	6.57E-05	0.00050813	-0.000227578	-9.36E-05	1.61E-05	0.000173756	0.000247331	0.000119983	0.000232031
Mesolimulus.walchi.MCZ.106497	Limulidae	Mesolimulus	Kimmeridgian	-0.023324986	-0.016697013	-0.016529906	0.006651864	-0.002368769	0.009281361	0.000158018	-0.007331899	-0.00664733	0.005531575	0.000606847	0.002174868	0.000571812	0.000306346	0.001094777	0.000822348	-0.000554815	-0.002418514	0.000785737	-6.72E-05	-0.001855856	0.001577068	-0.002080545	-0.00113156	-0.000140782	0.000546679	0.000184567	-0.000993397	0.000552808	-0.00019941	-0.000459082	-9.99E-05	-0.000174379	0.000385329	-0.000235619	0.000115539	-0.000147326	0.0001848	0.000771143	-0.000180887	-0.000176135	-8.83E-05	-0.000456183
Mesolimulus.walchi.MCZ.106500	Limulidae	Mesolimulus	Kimmeridgian	-0.013241608	0.005557733	0.002382537	0.002415413	-0.007575445	-0.000691035	0.003577868	-0.005136965	-0.011131837	-0.002051982	-0.00082649	-0.000307234	0.00069249	0.001188476	0.001954622	0.003636747	-0.000370963	0.000725294	-0.004826637	0.000254522	0.000627192	-0.000102567	0.000118214	-0.001221753	-0.000476697	0.00034653	9.36E-05	3.82E-05	-0.000783137	0.000143374	-0.000105664	-0.000641259	-0.000132935	-0.000455908	0.000131338	-4.41E-05	0.000486154	1.97E-05	-0.000295804	0.000370939	0.00019591	-3.57E-05	-0.000104599
Mesolimulus.walchi.MCZ.106507	Limulidae	Mesolimulus	Kimmeridgian	-0.032402692	-0.015736973	0.006738617	-0.007921136	-0.013034474	-0.017289817	0.006622153	-0.006371684	0.004195151	-0.004503296	0.001816746	0.001661958	0.000825166	0.001764662	0.002172533	0.000855876	-0.001309346	0.001396142	0.001371461	-0.002784747	0.001297192	0.002021868	0.000498528	0.001038027	-0.000343364	0.001775822	0.000570045	0.000113145	-0.00076532	0.00011172	0.000110149	-1.33E-05	0.000251257	-1.37E-05	0.000253114	1.74E-05	-0.000304291	-0.000123018	-0.00038319	-0.000153385	-0.000127472	-4.32E-05	-0.000175038
Mesolimulus.walchi.MCZ.106510	Limulidae	Mesolimulus	Kimmeridgian	-0.014477956	-0.002666761	0.002735859	0.004648823	0.016990281	-0.006353692	0.007597487	-0.009440088	-0.006928494	-0.00066888	0.003099613	-0.000368209	-0.002937587	0.002565678	-0.002134893	0.00344018	0.000589647	0.000729593	0.00124472	0.003393957	0.001224741	-0.002352443	-0.000521609	0.001243923	-0.000826742	-0.00062321	0.000276	-4.28E-05	-0.000527664	0.000869939	-0.000260722	0.000946196	0.000114989	-0.000304743	0.000327126	-0.000238912	-0.000111068	-0.000151004	0.00017139	0.000364353	3.06E-05	0.000242442	-0.000323846
Mesolimulus.walchi.MCZ.106511	Limulidae	Mesolimulus	Kimmeridgian	-0.036299337	-0.001241695	-0.001869966	0.003281048	-0.008142543	-0.006816371	0.007709563	-0.002441992	-0.00028461	-2.98E-05	-0.003078641	0.002566735	0.000556587	-0.003612416	0.001487845	-0.000504245	-6.42E-05	0.001856147	0.001794966	0.002255628	-0.000210141	-0.000223585	0.002470526	0.000346174	-0.000588788	0.001100963	-0.001362967	0.000527968	-0.001120803	-0.000265219	0.000320648	-0.000155727	0.000213987	-7.43E-05	-1.02E-05	-0.000220629	0.00025547	-9.29E-05	-3.12E-05	0.000366493	-7.11E-05	6.78E-05	0.000225002
Mesolimulus.walchi.MCZ.106512	Limulidae	Mesolimulus	Kimmeridgian	-0.010557454	-0.020350675	0.003134469	0.001879194	-0.005865429	-0.0006432	-0.001862399	0.006852517	-0.00022487	-0.000573768	-0.001383697	0.000157492	0.000245836	-0.001291191	0.000340818	-0.001127786	-0.001895608	0.000439637	0.003140349	0.0004623	0.001628376	-0.000568926	0.001504916	-0.000527453	-4.30E-05	-0.000458972	-0.000452568	0.000203969	0.000943297	-0.00071214	-4.38E-05	-0.000155927	0.000202502	-0.000664254	0.000110148	-8.92E-05	3.40E-05	-0.000179987	-0.00016384	0.00039773	0.000316845	0.000161988	-0.000107785
Mesolimulus.walchi.MCZ.106514	Limulidae	Mesolimulus	Kimmeridgian	-0.007260427	0.011667051	0.024010212	-0.023259973	0.011200035	0.001830162	-0.005234448	-0.008159863	0.00152825	-0.002471463	-0.001616344	-0.005089101	-0.001976698	-0.00270875	0.004322497	-0.00051588	-0.001090727	-0.001242949	-0.000174113	0.00190705	6.53E-05	-5.46E-05	0.000258547	0.000370526	-0.000490465	0.001033989	7.44E-05	-0.000109133	0.000766408	-0.00079741	0.000681363	0.000619292	0.000185922	-0.000363448	0.000581288	0.000681082	0.000538322	0.000533386	5.01E-05	-0.000428783	-0.00028567	6.71E-05	0.000116793
Mesolimulus.walchi.SMCU.F11569	Limulidae	Mesolimulus	Kimmeridgian	-0.022247328	-0.006763098	-0.015103998	0.018355522	0.00050282	-0.004790106	-0.001715875	0.002843692	-0.002109283	-0.000893171	-0.00035151	-0.002076367	-0.003583544	-1.63E-05	0.000683877	-0.000898558	-0.001980397	-0.001122731	-0.000696482	3.40E-05	-0.000406814	0.001467408	-0.001654356	-0.000131804	0.000433778	-0.001449743	-0.0002266	9.35E-06	0.000331408	-0.000954651	0.000340852	-0.000691306	0.000106623	-0.00015752	-0.000390176	-0.000555863	-0.000336676	-6.97E-05	0.000190325	-0.000344963	-2.07E-05	9.96E-05	1.76E-05
Mesolimulus.walchi.SMNS.27585	Limulidae	Mesolimulus	Kimmeridgian	-0.018246436	-0.02366875	-0.01305234	-0.002021782	-0.010023827	0.003908315	-0.003881684	0.003422357	-0.001698974	-0.001867774	0.002593676	-0.001159755	0.000140549	-0.002766507	0.007577889	0.002214918	0.001747663	-0.001968246	0.001104689	-0.001532586	-0.001198054	-0.000568624	0.001265012	0.000708461	0.000357381	-0.000106077	0.000816484	0.001128579	2.63E-05	-0.000310131	0.000644868	0.000530683	0.000600859	0.001090412	0.000442281	-0.000355351	-0.000448437	3.53E-05	7.83E-05	7.43E-05	-0.00033056	-8.63E-05	-0.000215814
Mesolimulus.walchi.SMNS.694513	Limulidae	Mesolimulus	Kimmeridgian	-0.015176652	0.031847029	3.48E-05	0.002362069	0.003595699	-0.001507203	-0.003566782	-0.015932292	0.00058638	-0.002160551	-0.003003254	0.000938797	0.006564817	-0.002754416	-0.000634352	-0.003166693	0.000370586	-0.001182368	-0.000268703	0.002951686	0.000583649	0.000558244	0.000955774	-0.000570233	-0.000210333	-0.00033741	-0.000248169	0.000463757	-7.06E-05	-0.001003009	-0.000345548	-0.000312897	-0.000261918	0.000409907	0.000174263	-9.71E-05	0.000681756	-0.000115817	-0.000436797	0.000285548	2.35E-05	-0.000228741	-0.000230368
Mesolimulus.walchi.SMNS.70204	Limulidae	Mesolimulus	Kimmeridgian	-0.003372289	-0.039931859	-0.031408946	0.00403851	-0.003761807	0.001722416	0.00227053	0.002728631	0.004000837	-0.004727036	0.00252449	0.003869195	-0.005818946	-4.66E-05	-0.00145637	-0.000249991	-0.001136642	-6.85E-06	0.001981994	0.000485982	-0.001306561	0.000828947	0.000266404	0.000320817	-0.000452371	-0.001877478	0.000206366	0.000292863	-0.000384872	0.000320587	-0.000301821	-0.000403655	0.000899033	-5.38E-05	-5.78E-05	0.000142837	0.000357912	-0.000202259	-0.000243794	-0.000226958	-0.000266875	0.000172468	-2.23E-05
Mesolimulus.walchi.SNSB-BSPG.1567.I.150	Limulidae	Mesolimulus	Kimmeridgian	0.002479348	-0.037844826	0.006440998	0.011085303	-0.00400825	-0.01165597	-0.010874929	-0.00127533	-0.003446595	0.004144147	0.003303983	0.001034079	-0.002440601	-0.002215936	0.001004823	-0.000917959	0.000987266	-0.002453404	-0.003665696	0.001424391	8.34E-05	-0.000424902	0.0011014	0.00043311	-0.001045588	-0.000806394	0.000269461	-0.000376049	-0.000302237	-0.000397463	-6.39E-05	-0.000127112	-0.000299066	-1.38E-05	-0.000319949	0.00036307	-0.000181221	-0.000381569	-0.000137741	2.05E-05	-0.000425684	-0.000237348	0.000408969
Mesolimulus.walchi.SNSB-BSPG.1894.I.1	Limulidae	Mesolimulus	Kimmeridgian	0.022792824	-0.023533523	-0.001133486	0.018159378	-0.000140641	-0.007592831	0.004880086	0.002751542	-0.007665838	-0.000814735	-0.000985537	0.002524331	0.001356751	-0.001668896	-0.0020326	-0.001086647	0.002988304	-0.002222129	-0.001496099	-9.63E-05	0.000724908	0.000300591	-0.000578741	0.001266328	0.001893094	-0.000274431	-0.000308975	-0.000374218	0.000828523	0.000992007	0.000157273	0.000417378	0.000177785	-8.47E-05	-0.000536107	-5.61E-05	-0.00037921	0.000192245	-0.000447096	0.000324807	-0.000257803	-0.00018318	0.00024999
Mesolimulus.walchi.SNSB-BSPG.1954.I.481	Limulidae	Mesolimulus	Kimmeridgian	0.019104897	-0.008021513	0.000757528	0.022206175	0.001861907	0.002229158	0.002323673	0.00665586	-0.000408785	-0.000920827	0.001212943	-0.002684743	0.001392427	-0.001657639	0.000600865	-0.000574358	0.00239343	-0.000224403	-0.001062855	0.000568823	-0.000421372	-0.001009642	-0.001072573	-0.000422495	0.000729164	0.001983726	-2.31E-06	0.000135115	-0.000724577	-6.75E-05	0.000112997	0.000321165	0.000113177	0.000155464	0.000176144	-0.000426318	-0.000125325	-0.000169674	-0.000260676	5.25E-05	0.000334416	-8.65E-05	0.000145326
Mesolimulus.walchi.SNSB-BSPG.1954.I.490	Limulidae	Mesolimulus	Kimmeridgian	-0.0110679	-0.005685922	-0.018391576	0.005949599	-0.000341065	-0.003810667	0.001224425	-0.00129966	-0.007815231	-0.001072871	-0.000574285	-8.83E-05	0.000626313	0.001993013	0.002664081	-0.001616588	0.002031503	-0.001287796	0.000839196	-0.000374346	0.000457067	-0.000648771	-0.001126956	-0.000719629	0.000376749	0.000626779	-0.001036557	0.000218802	-0.00015714	0.000252568	-0.000842521	0.000100771	0.000175666	0.000231532	0.000462676	2.96E-06	-0.000745379	0.000498278	-0.000395	0.000153709	-0.000284873	0.000273837	0.000115328
Mesolimulus.walchi.SNSB-BSPG.1960.I.101	Limulidae	Mesolimulus	Kimmeridgian	0.01386032	0.007556445	-0.010376468	0.007757136	0.004172916	0.002816063	-0.008361698	-7.33E-05	0.000915397	0.004960582	0.001105018	-0.00319033	0.002461132	-0.00102906	0.00049185	-0.002482059	0.001243513	0.002013135	-0.00121207	-0.000890351	0.002257242	0.001588818	0.001329086	-0.00129511	1.38E-05	-0.000680689	-0.000892068	-0.000781466	-0.000278536	-0.000892686	-0.000110986	-7.66E-05	5.69E-05	-0.00051962	0.000559245	-0.000334628	-0.000250755	0.000206208	3.08E-05	-4.94E-05	0.000128779	0.000429626	0.000242994
Mesolimulus.walchi.SNSB-BSPG.1960.XVIII.12	Limulidae	Mesolimulus	Kimmeridgian	-0.031685659	-0.021395127	-0.010228519	0.005891765	-0.008251878	-0.002591219	-0.011012226	-0.00472711	-0.001454909	-0.005296802	-0.002998305	-0.001134901	-0.002043385	0.00305575	-1.15E-05	-0.000671431	-0.002571292	-0.00124939	0.001274451	-0.002723636	0.000825184	-0.003339292	0.000138983	-0.000228571	-0.000661003	-0.000307217	-0.000155414	2.08E-05	-0.000612994	-5.33E-05	-0.000202697	0.000188251	-0.000458608	-0.000319537	1.26E-05	0.000397437	-0.000834051	0.000536062	-6.87E-06	-0.000531427	0.000487034	-0.00027424	0.00051588
Mesolimulus.walchi.SNSB-BSPG.1962.I.110	Limulidae	Mesolimulus	Kimmeridgian	-0.002323804	0.0036252	0.011249923	0.021303494	0.00160554	-0.004985103	0.000631076	-0.001332717	0.00503935	-0.002128922	0.000919899	0.000856187	-0.001112775	0.000254973	-0.002150381	-0.000685733	-0.001409661	-0.000531494	0.000487912	-0.000904931	0.000896788	0.001123995	1.11E-05	0.000747259	-3.09E-05	0.001155838	1.49E-05	-0.000311396	-0.001472111	0.000230994	-0.000372334	-0.000173344	-0.000218604	5.28E-05	-0.000100009	-0.000183954	0.000179965	-0.000287898	-0.000282076	-4.86E-05	7.87E-05	-0.000338076	-0.000121313
Mesolimulus.walchi.SNSB-BSPG.1964.XXIII.23	Limulidae	Mesolimulus	Kimmeridgian	-0.001781039	-0.010967226	-0.003018393	0.012561382	-0.005907728	-0.005911958	-0.004687243	-0.001757621	-0.00412832	-0.006003567	-0.001795522	-0.001231683	-0.003318695	-0.001537716	-0.00173617	-0.00376641	0.001708093	0.002579172	0.000374982	0.001984612	-0.000276967	0.003472479	0.000950536	0.001933114	0.000749712	5.98E-05	0.0007886	-0.000738201	-0.000614019	0.000436763	-0.00023535	0.000410006	9.24E-05	-0.000191616	0.000186171	0.000333954	-0.000271045	1.45E-05	0.000111885	-0.000380765	0.000105883	4.37E-05	-4.73E-05
Mesolimulus.walchi.SNSB-BSPG.1968.XV.1	Limulidae	Mesolimulus	Kimmeridgian	-0.00806847	0.000206808	-0.013147224	0.020231743	-0.009601716	0.006105072	0.006593073	0.000913421	-0.000296649	-0.001605596	0.005165833	-0.001008826	0.005111629	-0.001649248	-0.002476207	-0.003471853	0.003845358	0.002391604	-0.00026328	-0.003030392	0.000829088	-0.001664259	-0.000192214	-0.000515355	0.000572759	-0.001136693	0.000584568	0.000259958	0.000132534	-0.000898181	-0.000741936	0.000324653	0.000259814	0.00035963	0.000244303	0.000782097	0.000128694	8.28E-05	-0.000353902	-0.000217426	4.21E-05	0.000172653	-0.00036903
Mesolimulus.walchi.SNSB-BSPG.1980.XVIII.39.	Limulidae	Mesolimulus	Kimmeridgian	-0.010825779	0.021061301	-0.009971167	0.003303642	-0.009590588	0.002913487	-0.005482134	-0.004249203	-0.001513752	0.000756308	-0.003489615	0.000920057	-0.004157728	0.000775347	-0.001428256	-0.000391853	0.000932481	0.000915078	0.001125095	-0.002086184	0.00046775	0.00051435	0.000345148	6.04E-05	8.53E-05	0.001556917	-0.000636118	0.000342755	-0.000570139	-1.83E-05	4.59E-07	-0.000370953	0.000828041	0.00017907	-0.000318687	0.000739112	0.000253934	0.00027558	-0.000236106	-0.000109897	3.42E-05	-9.82E-06	7.31E-05
Mesolimulus.walchi.SNSB-BSPG.1986.XV.2	Limulidae	Mesolimulus	Kimmeridgian	-0.020437305	0.006398941	-0.005734198	-0.004102838	-0.01314516	-0.001693084	-0.006545712	0.00575126	0.007239708	-0.000725468	-0.001151256	-0.002797107	0.000230662	-0.002877184	-0.00096602	-0.000522665	-0.001121632	0.001167883	-0.000866029	0.000297859	5.72E-05	-2.65E-06	-0.001268911	0.000946572	-5.13E-07	-0.001714456	0.000971689	0.000105098	0.000584721	-0.000626634	0.000360415	-0.000386741	-0.000605463	-0.000204325	0.000116912	-0.000494704	-0.00018492	-0.000236045	6.17E-05	-0.00018262	0.000285397	-0.000372157	2.44E-05
Mesolimulus.walchi.SNSB-BSPG.1986.XV.3	Limulidae	Mesolimulus	Kimmeridgian	0.004373143	-0.001494922	-0.02424009	0.005435917	-0.007380006	-0.003181766	-0.008170147	0.004215871	-0.001005703	-0.000720155	-2.05E-05	-0.00409624	-0.000532027	0.000984963	-0.000807149	0.000995816	-0.001574606	0.001452729	-0.001372099	0.003012806	0.001481872	0.001070777	0.000254123	-0.00068328	-0.000832165	-0.000390831	0.000400031	0.000601234	0.000158402	0.000433834	-0.000217023	-3.74E-05	0.000190564	0.000196022	0.000333237	0.000196116	-0.000274238	-0.000272318	-1.72E-05	0.000241775	-0.000116459	-4.80E-05	-0.000511767
Mesolimulus.walchi.SNSB-BSPG.1997.XII.32	Limulidae	Mesolimulus	Kimmeridgian	-0.028143692	-0.010020275	-0.010407962	0.012505537	-0.012358799	0.006989074	0.00793556	0.003821665	0.004439544	-0.000546767	0.003323069	-0.001187547	-0.001775128	-0.002355824	0.001067618	-0.000924466	-0.003729411	-0.000291699	-0.001527759	-0.001171341	0.000239756	0.001203383	-0.00120129	0.000819581	0.000610863	-0.000181947	-0.000638503	-0.000322453	0.000479065	7.50E-05	-0.000834896	7.32E-05	-0.00030069	0.000503645	0.000614075	-0.000253467	0.000697109	-0.000167874	-0.000202936	0.000197691	0.000221712	-0.000466964	-1.82E-05
Mesolimulus.walchi.SNSB-BSPG.AS.I.1014	Limulidae	Mesolimulus	Kimmeridgian	0.010292122	0.009295232	-0.018924146	0.011270247	-0.008602834	-0.001458949	-0.000666231	-0.009291542	-0.006776174	-4.13E-05	0.00035044	0.000640999	0.000886522	0.000206176	0.001366338	-0.000606691	0.002517792	-0.001364213	-0.001272769	-0.000738728	-8.76E-05	0.000371685	-0.001494738	-0.001083581	-2.64E-05	-0.001556682	-0.000122168	0.000803098	0.000249232	0.000227386	0.000197138	0.000425576	0.000106451	-0.000158257	-8.64E-05	-0.000357983	0.000171289	-0.000431813	-0.000318193	1.37E-05	-0.000115661	-8.04E-05	0.000202418
Mesolimulus.walchi.SNSB-BSPG.AS.I.940	Limulidae	Mesolimulus	Kimmeridgian	-0.023151906	0.005820704	-0.026826315	0.014072359	-0.011166405	0.00757463	0.005811193	0.000577822	-0.002577858	-0.001005992	-0.000886257	0.000661377	-0.001840603	0.001359434	0.00165919	-0.00055466	0.001554407	-0.000238095	0.000646427	-0.001307509	-0.001396301	-0.000891129	-0.000977642	-0.000305345	0.000231637	0.000966833	0.000312038	-0.000189338	-0.000663375	-0.000811629	0.00066289	-0.000362529	-0.000372625	9.86E-05	0.000125892	-0.00021657	-0.000346278	-0.000196306	6.00E-06	0.000334332	-0.000356614	-0.000258605	-6.73E-05
Mesolimulus.walchi.SNSB-BSPG.AS.VII.1247	Limulidae	Mesolimulus	Kimmeridgian	-0.018749266	0.006906279	-0.001702556	0.012438687	0.003840334	0.003792715	0.007709741	-0.002050101	-0.001118192	-0.006496379	-0.002589663	-0.00119107	0.00076395	-0.003959387	-0.00226409	0.002350778	0.00061169	-0.001423196	-0.000286615	0.000116323	-0.001704845	-0.001455419	-0.000674421	-0.00033256	0.000420606	-4.97E-05	0.000231483	0.000118424	-0.000655721	-0.000248372	0.000525903	-0.000226054	-0.000396362	0.000241965	-0.000167715	0.000149575	-3.17E-05	-6.49E-05	0.00043949	-0.000279655	0.00015936	-0.000281287	7.52E-05
Mesolimulus.walchi.YPM.IP.9011	Limulidae	Mesolimulus	Kimmeridgian	-0.006090635	-0.000763849	-0.014914353	0.009397514	-0.013821772	0.002925423	0.010333317	-0.00643144	0.000116913	0.001507132	-0.001682846	-0.002239049	0.000408216	-0.000965693	-0.001080624	-0.000391773	0.003154583	0.000267915	0.001903498	0.000260421	-0.002674864	0.000554891	-0.001160569	0.00146262	0.000327727	-0.000750051	-0.000430983	0.000968759	0.000269444	-0.000518675	0.000459211	-0.000450097	-0.000394015	-0.000571837	-0.000171303	-0.000182452	1.84E-05	-9.39E-05	-5.76E-05	-0.000378479	-0.000150084	0.000203097	-0.000329167
Mesolimulus.woodwardi.L8627	Limulidae	Mesolimulus	Aalenian	-0.004190437	-0.003082194	0.00355562	-0.008296588	0.003287672	0.005120409	0.006542837	0.001177313	0.000912671	0.004266919	-0.002674175	-0.002263394	0.002994115	-0.003735998	-0.001222662	0.000649501	-0.000765344	0.001476881	0.001119194	-0.001115561	0.001416236	-0.000369758	-0.00187178	-0.001407736	0.000546391	-0.000782335	-0.000455116	0.000245977	3.10E-05	0.000776332	-0.00050998	-0.000147107	-0.000395055	-0.000428033	0.000223197	0.000376689	-0.00034941	0.000123665	-0.000277593	-0.000113602	-0.000192048	-0.00046308	0.000346684
Paleolimulus.mazonensis FMNH PE 38980	Paleolimulidae	Paleolimulus	Moscovian	-5.84E-05	0.010044959	0.009220609	0.032006076	0.013004836	0.001155237	-0.001307569	0.003174908	0.00748149	-0.004307093	0.00085793	-0.004216408	0.003152259	-0.002806918	-4.21E-05	-0.001047667	-0.00013049	0.001496042	0.002254212	-0.000929309	-0.001601388	0.000847576	0.000618582	-8.29E-05	0.001425665	0.000526656	0.000177652	-0.000903936	-0.000358367	0.000936031	0.000557822	0.000587521	0.00041215	-6.44E-05	0.00040379	-0.000609254	0.000242145	-0.000423025	-6.35E-05	-0.000179193	-0.00040517	5.87E-05	0.000190644
Boeotiapis.longispinus.UMI.6107B	Austrolimulidae	Boeotiapis	Serpukhovian	-0.006796395	0.034541504	0.025228464	-0.041588502	-0.016629903	-0.007994815	-0.007146895	-0.00443395	0.000232605	0.003956149	-0.005782716	0.003948141	-0.001208592	-0.000608641	0.001623481	0.003138414	0.000309134	0.003113565	-0.000168371	-0.000451368	-0.000641351	0.001437133	-0.001752319	-7.46E-06	-0.000191443	-0.000460105	0.000309269	-0.002588202	0.000701848	-9.16E-05	0.000189699	-0.000307674	0.000148191	0.000205617	0.000428551	-2.85E-05	-0.000488959	-0.000534375	-0.000412434	0.000191413	0.000409371	0.000248715	-8.52E-05
Boeotiapis.longispinus.UMI.81-8-5-1	Austrolimulidae	Boeotiapis	Serpukhovian	-0.022616008	0.070647786	-0.019540383	-0.040046947	-0.017144565	-0.00029688	-0.007550541	0.003508362	0.015434781	0.001140462	0.004971562	0.000968588	-0.001228633	0.000631687	0.000308648	-0.002307868	0.00193384	-0.000716566	-0.001018566	0.000422608	0.000406764	-0.00122012	-0.000505916	-0.00042876	0.001556376	-0.000725056	-0.0013454	-0.000258631	-0.000512694	0.000935035	0.001542763	-4.15E-05	0.000196799	0.000105564	-0.000517992	0.000505682	0.000110521	0.000260547	0.000391481	0.000672778	0.000177741	-0.000424179	-0.000307622
Paleolimulus.mazonensis.FMNH PE 81596	Paleolimulidae	Paleolimulus	Moscovian	0.015210753	-0.005207192	0.00199671	0.02040972	-0.003559829	-0.006778312	-0.014509609	0.003484993	0.002438973	0.001202564	-0.001555336	-0.004435344	0.002108859	0.001510492	-0.001555173	0.001627142	0.000663613	-0.002114675	0.000776619	-0.000183909	0.00025761	-0.000633745	0.000342087	-0.000688648	-0.000298204	0.000887892	0.000184989	-0.000191968	-0.000653144	-0.000414091	-0.00016644	0.00041711	0.000294595	0.00083641	-0.000127017	0.000108985	-0.000245106	-9.53E-05	4.19E-05	-0.000158092	0.000349222	-0.00026796	-9.71E-05
Paleolimulus.mazonensis.FMNH PE 84071	Paleolimulidae	Paleolimulus	Moscovian	-0.027875711	0.009135239	0.00611036	0.020097026	-0.000609142	-0.002496005	-0.001226847	0.005111513	-0.008832856	-7.15E-05	0.002224854	-0.001053406	-0.004409921	-0.002830971	-0.001179927	-0.000156574	-0.0012847	0.001939497	-0.000787907	0.000575936	0.001361273	-0.001939679	0.001051225	-0.000463656	-0.000148613	-0.000937707	0.000450695	-0.00059026	-0.000603294	1.20E-05	0.000745925	0.000180411	0.000122341	-0.000682405	-0.000524283	-0.000171028	3.61E-05	0.000175145	-0.000240949	-0.000192635	-8.30E-05	-0.0001937	-0.000355672
Paleolimulus.mazonensis.FMNH PE 84078	Paleolimulidae	Paleolimulus	Moscovian	-0.012871913	0.008496939	-0.015198163	0.002381663	0.011033531	-0.003786324	-0.01641926	-0.004520912	0.006997793	0.002800914	-0.004773818	0.001591201	0.002376281	-0.001380173	-0.003363505	0.001039252	0.001071451	0.000881962	0.002214753	0.000842953	0.000596081	-0.000225396	-0.000229169	0.001279642	-0.001316616	0.000116549	-0.000275381	0.000159968	-0.000439757	0.000789242	-0.000795543	-0.000197781	0.00047133	0.000414812	-0.000356191	-0.000413455	-7.50E-06	8.05E-05	1.53E-05	-0.000107435	-0.000290988	0.000146824	-4.38E-05
Paleolimulus.sigatus.KUMIP399933	Paleolimulidae	Paleolimulus	Artinskian	-0.03985062	0.017632694	-0.016121257	-0.004490724	-0.004561116	-0.003803077	0.008149048	0.006356634	-0.003360696	-0.005317821	-0.000113004	0.002450662	0.006109096	0.004590399	0.004644698	-5.18E-05	0.001272933	-0.001088728	-0.000470277	0.000868747	0.000341521	0.000272301	-0.000462575	0.0007851	-0.001094086	0.000180573	7.13E-06	0.000907973	0.000902407	0.000428247	-0.000395294	-3.40E-05	4.81E-05	-0.000608742	-0.000261748	-0.000221982	-0.000207364	0.000380057	0.000334004	-0.000438436	0.000178193	7.98E-05	-0.000302572
Paleolimulus.sigatus.KUMIP399946	Paleolimulidae	Paleolimulus	Artinskian	-0.05092849	0.065189951	0.015498594	-0.012229263	-0.018838493	0.004333729	0.001286978	0.000781363	0.006262672	0.002612879	0.000156138	0.00454131	0.00176822	0.003275185	-0.000178942	-0.000417676	-0.000463955	-0.002558062	-0.000586019	0.001547656	6.80E-05	-0.001708303	0.001221091	0.000496768	-0.000658747	-0.001696321	-0.000771901	8.59E-05	-0.000437918	5.54E-05	-0.000771959	0.000231998	-0.00018441	-0.000124717	0.000625579	0.000340383	8.95E-05	-0.000319298	-0.000279963	-0.000320501	-0.000716467	-0.000228333	0.000424784
Paleolimulus.sigatus.MCZ.109538	Paleolimulidae	Paleolimulus	Artinskian	-0.018734534	0.019790546	0.002619085	0.017140997	-0.00863773	-0.013020114	-0.001578431	-0.002015669	0.004300208	0.001594909	0.001039669	0.000702963	-0.000894491	-0.00085178	-0.003080603	0.001347425	0.001822124	-0.001176299	0.000526947	0.00083332	-0.001793174	0.000787339	0.000890752	-0.001035115	-0.001388198	-0.000392893	0.001048128	-5.09E-05	0.000655848	5.61E-05	-0.000102243	0.000806546	0.000149339	0.000434099	-0.000571402	-0.000172485	0.000137202	0.000347994	0.000245475	2.64E-05	0.000245464	-0.000133029	0.000358378
Paleolimulus.sigatus.MCZ.109540	Paleolimulidae	Paleolimulus	Artinskian	-0.013609895	0.022669092	0.017043721	-0.000803907	0.022322842	-0.001588062	0.003446184	0.006262832	-0.000483704	0.005752382	0.000323117	-0.000656085	0.003058964	0.004773683	0.002029161	0.000443367	0.002600886	-0.001340784	0.001082431	0.003253935	-0.000246335	0.000319156	-0.000117497	0.001766841	-1.87E-05	9.22E-05	-0.000320101	-0.000989755	-0.000893541	-0.00071267	-0.000536224	-0.000505593	0.000246754	-0.000116515	1.00E-05	0.000198194	1.74E-05	-0.000196918	-0.000385034	-0.000271998	0.000618152	-0.000402117	-3.54E-05
Paleolimulus.sigatus.MCZ.109542	Paleolimulidae	Paleolimulus	Artinskian	-0.054624226	0.070136847	-0.02232038	-2.02E-05	-0.006125201	-0.001052944	-0.01017748	0.009235194	-0.007531307	0.00036809	0.004196435	-0.002522248	-0.000349772	0.001801852	-0.000552811	-0.000817904	0.002276494	0.000975162	0.002190001	-0.000122423	0.000577645	0.001003777	-0.001102976	-0.000728251	0.000154238	0.001626799	0.000120441	0.000129492	0.000607316	1.38E-05	0.000300144	-9.08E-06	0.000209274	0.000193924	0.000222341	0.000268322	0.000398282	-0.00028641	-4.73E-05	0.000434812	-0.000205294	0.000199847	6.08E-05
Paleolimulus.sigatus.USNM.PAL.465528	Paleolimulidae	Paleolimulus	Artinskian	-0.034165877	0.010215013	0.023810393	-0.009704826	-0.007887344	-0.010483258	-0.002737359	0.00650381	-0.001694619	-0.001659031	0.00025749	0.00128998	0.002345412	0.001116609	-0.000356387	-0.00154477	0.000716506	-0.001346403	-0.001708594	0.000252708	0.000186113	-0.000462028	-0.000626851	0.001083003	-1.38E-05	0.000799869	-0.000660434	-6.79E-05	0.000955685	-0.000263395	0.00067011	-0.000137973	-0.000192093	-0.00031839	-0.000116298	-9.00E-05	0.000354387	-2.43E-05	0.000115751	-3.45E-05	-0.00022796	0.000221756	0.00046591
Norilimulus.woodae..NSM005GF045.374	Paleolimulidae	Norilimulus	Tournaisian	0.024522589	-0.015971798	-0.08843301	0.009083032	-0.003032488	0.003791299	-0.004943017	-0.005051215	-0.000370863	-0.002525199	0.003879589	0.004289643	0.003977719	0.000114488	-0.002150272	0.000304949	-0.000271043	-0.000766432	0.000755327	0.001560629	0.002805733	0.000307546	0.001459117	-0.001628643	-0.001000469	0.000489174	0.000522777	-0.000324653	-9.72E-05	0.000270683	0.000518128	0.000320369	-0.000438381	-0.000551798	0.00014762	-0.000216994	-7.79E-05	-0.000586278	0.000494451	6.71E-05	0.000323507	-3.70E-05	-4.97E-06
Panduralimulus.babcocki.USNM.520723.CR2	Austrolimulidae	Panduralimulus	Spathian	0.004800315	0.043689467	-0.001599835	0.011780298	0.004837777	-0.022575147	-0.005678177	0.002427213	-0.006379914	0.001327794	0.002658666	0.001792284	0.000394136	-0.000999037	-0.001382351	0.001845179	-0.001978543	-0.001513388	-0.000115761	0.000632485	-0.00293793	-0.000170574	-0.000819461	-0.00203391	0.000987863	-0.000652628	-0.001962941	-0.000734905	-0.000286769	7.69E-05	0.000585154	-0.000315369	1.59E-05	0.000741799	0.001066289	-0.000305366	0.000126596	0.000194379	-0.000410038	-0.000636321	0.000484002	0.000240653	5.91E-05
Panduralimulus.babcocki.USNM.520724	Austrolimulidae	Panduralimulus	Spathian	-0.000154322	0.02306502	-0.020956333	0.011677139	0.011105093	-0.005657287	-0.020079428	0.011349375	-0.004672804	-0.000173609	-0.001983429	0.006297279	0.000715579	0.000940957	-0.001415119	0.001388621	-0.005125765	-0.000338933	-0.002021183	-0.001706169	-0.001344301	0.001581712	0.000192214	0.000755322	-3.82E-05	0.000778407	-0.000362736	0.001260087	0.000923209	-1.86E-05	-0.000327056	0.000545305	-0.000177138	-0.000224692	0.000498503	3.33E-05	0.000478043	0.000441366	-9.52E-05	-4.99E-05	-0.000160662	-5.00E-05	-0.000490957
Psammolimulus.gottingensis..GZG.INV.15376a	Austrolimulidae	Psammolimulus	Spathian	0.103365211	-0.01482655	0.002278	0.043650222	-0.016673902	-0.012925172	-0.001089905	-0.002604837	0.008106747	0.006837431	-0.001018916	-0.002064786	0.000171098	0.002309433	-0.001812431	7.41E-05	0.000436074	-0.000632967	-0.002037879	0.001168464	-0.001294845	0.000299507	0.000883901	0.000354818	-0.000458857	0.000493112	0.000300882	-0.000506258	0.00077558	-0.001216486	0.000166813	0.000298058	-0.000605994	-0.001175615	0.000189499	0.000398934	-0.00045391	0.000137575	0.000228316	0.000357441	-0.000386946	0.000243564	-0.000174925
Psammolimulus.gottingensis.GZG.INV.15356a	Austrolimulidae	Psammolimulus	Spathian	0.084824345	-0.03337267	0.049209598	0.007399413	-0.017586729	-0.00061823	-0.005840816	-0.001397336	0.006224416	0.003934999	0.001027775	0.002557444	0.002126761	-0.001784981	-7.11E-05	0.001896942	-0.000322998	-0.002592504	0.001288421	0.001480671	0.001151765	-0.000304515	-0.002273654	-0.001482084	-0.00018817	0.000710331	0.000507034	0.001335246	-0.000963067	0.000274112	-0.000369378	-0.000370925	0.000352865	1.89E-05	-0.000218983	-0.00049913	4.33E-05	5.37E-05	0.000283106	-0.000250044	-6.97E-05	0.000202558	-0.000166193
Sloveniolimulus. rudkini.PMSL.T.993	Limulidae	Sloveniolimulus	Anisian	0.032824567	0.088063824	0.018837323	0.012220885	0.010056187	0.005259275	0.000681521	-0.005555684	-0.001280755	0.002502631	0.006773992	-0.00207803	-0.00017822	0.001823625	0.000448913	0.000869833	-0.002912685	0.000274642	-0.001383516	0.000468157	-0.001496282	-0.001147571	0.000704484	0.000959684	0.00058061	-0.000229671	-0.000284084	-7.75E-05	-0.000213177	0.001248477	0.000663804	5.34E-05	-7.74E-05	0.000156122	0.000546247	0.000302639	-0.000536409	-0.000428586	0.000538733	-0.000153159	-9.63E-05	6.38E-06	-0.000167976
Tachypleus.decheni.GIE1863.1a.MLU	Limulidae	Tachypleus	Eocene	0.01872046	-0.015588629	0.015900831	-0.001602804	0.006684625	0.01827756	0.009569141	-0.002416464	0.003266634	0.001144785	0.004028795	0.001515815	-0.004234758	0.001622648	-0.000946176	0.001189663	0.001986648	0.001542718	0.000654382	0.001598287	-0.000863781	0.000340454	0.001676886	-0.001428758	-0.001420801	0.000778644	-0.001607992	-4.48E-05	0.001330761	7.74E-05	0.000485502	0.000306314	-0.000502522	0.000534931	-0.000594282	-0.000853003	-0.000338342	0.00018176	-0.000807132	-0.000555296	-0.000302017	-0.000168659	-5.99E-05
Tachypleus.decheni.MB.A.1901	Limulidae	Tachypleus	Eocene	-0.004097075	-0.058987126	-0.012081529	-0.007267054	-0.005242939	0.001741531	0.008998405	0.009284169	0.002706215	-0.002243186	0.000354918	-0.002764949	0.001380389	0.000574111	-0.002529341	-0.001281379	-0.001174161	0.000258244	0.001107607	-5.65E-05	-0.002418881	-0.000608081	0.000411644	-8.47E-05	-0.000760452	-0.000118326	0.001041381	-0.000516401	0.000319561	0.000665841	-0.000457649	-0.001180629	-0.000713256	0.001093603	9.94E-05	0.000320527	-0.000159291	-4.52E-05	-0.000306253	0.000198354	-0.000417571	0.000475738	-0.000156332
Tachypleus.decheni.VET1931.1.MLU	Limulidae	Tachypleus	Eocene	0.021346305	-0.014233213	0.042991421	-0.003648539	-0.005219979	-0.001563764	-0.003424902	0.000199498	0.001553099	-0.003652205	0.000528899	-0.000118939	-0.001605239	-0.001875484	-0.001844595	0.003803381	4.05E-05	-0.001517917	-0.001907684	-0.001772992	0.001616259	0.00087867	-0.000208945	0.000235597	0.000723547	0.000118662	0.000476033	0.000499566	-0.001140283	1.88E-05	-0.000486637	-0.000973436	-0.000344881	-0.000269288	0.000112553	-0.000381433	5.03E-05	0.00019242	0.000117244	0.000226392	-0.00019109	-6.10E-05	-0.000240782
Tachypleus.gigas.YMP.IZ.103366	Limulidae	Tachypleus	Recent	0.03596349	-0.071836833	0.005277355	-0.012547374	0.001720834	0.00760898	-0.004912406	-0.002323457	-0.000679743	-0.00155637	0.001972644	0.000322308	-0.000456414	0.000970844	0.001188796	-0.000658179	0.000420065	0.000416239	0.001339842	-0.000146212	0.000392922	0.000855747	0.000310037	-0.000760785	2.35E-05	-0.000373952	-0.001401958	5.30E-07	9.70E-05	-0.000285742	0.000452552	-0.000127011	-0.000294742	0.000355788	0.000385306	0.000595657	-0.000156398	-0.000318731	0.000458308	-0.000320094	0.000189396	-6.56E-05	-0.000133126
Tachypleus.gigas.YMP.IZ.103382	Limulidae	Tachypleus	Recent	0.014096594	-0.052745608	0.007550467	-0.006141997	-0.005905881	0.006621831	0.000475617	-0.001548703	-0.000685166	0.001605557	0.000593521	0.002238231	-0.002586243	0.000290274	-0.000749052	-0.000794861	0.00183661	-8.05E-05	0.001206725	-0.001217781	-0.002351876	-0.00019827	0.000167084	-0.000807131	0.000270558	-0.000402837	-0.001307601	0.000502478	0.000112988	-0.000301088	-0.000735668	-0.000252803	0.000339876	-0.000700217	0.000319415	2.74E-05	0.000265512	-0.000303593	-2.18E-05	0.000428131	7.08E-05	0.000401614	0.000139391
Tachypleus.gigas.YMP.IZ.55599	Limulidae	Tachypleus	Recent	0.025829404	-0.060748672	-0.020372409	-0.033074478	-0.00779192	0.001941053	-0.010805824	-0.003123439	-0.002554794	0.000204576	0.000456326	0.001811889	0.001585561	-0.000189358	0.001376606	-0.000150396	0.00021821	0.000785622	-0.001456053	0.000508756	-0.002480242	0.000100272	0.001340694	0.000221068	0.00052175	-0.000411627	0.000153743	0.000864064	-0.000781145	0.000940125	0.00010521	-0.000143146	-9.06E-05	-0.00025063	0.000116654	-0.000298492	-0.000244291	0.000560147	-0.000495651	0.000387074	0.000105418	-0.000355209	7.70E-05
Tachypleus.gigas.YPM.IZ.103366	Limulidae	Tachypleus	Recent	-0.012191867	-0.014952646	0.003553048	0.00311044	0.002338031	0.014710387	0.006806132	-0.00398133	-0.00076934	0.002761175	-0.000204938	-0.000710332	-0.002318014	0.002186256	0.000621279	-0.000806825	-0.000575693	-0.00020196	0.000187277	-0.000914513	-0.001417281	0.000495825	-5.09E-05	-0.001234611	-0.000834113	0.000588576	-5.66E-05	-6.96E-05	0.000648078	0.000443413	-0.000455864	0.000486264	-0.000434965	-9.73E-05	0.000160837	0.000307768	3.10E-05	-0.000796507	0.000104157	0.000237067	-2.35E-05	-0.000217922	-1.97E-05
Tachypleus.gigas.YPM.IZ.103369	Limulidae	Tachypleus	Recent	-0.028725209	-0.050366457	-0.004511236	-0.004101508	-0.006886365	0.006750314	-0.000741206	0.003204772	-0.002016588	0.001120534	0.001385828	0.001419156	0.000915666	-0.002552054	0.000125272	-0.000613168	-0.000898995	-0.002523487	-0.001648564	0.000497049	-0.004182612	-0.001563718	0.000771393	0.00061752	-0.000695786	0.001275573	0.000775779	-0.001150436	0.000389228	0.000222769	-0.00039497	-0.00065116	0.000859468	-0.000579952	-0.000320315	-4.09E-05	0.000320163	0.000143415	1.42E-05	6.17E-05	0.000354404	-0.00041584	-0.000154823
Tachypleus.syriacus.MNHN.F.A70570	Limulidae	Tachypleus	Cenomanian	0.001220811	-0.031978309	-0.026727804	0.011412883	0.002815178	0.004334121	0.002945038	0.000104078	0.004184315	0.002090135	-0.000170152	-0.004478035	-0.003581003	0.003566945	-0.001014778	0.000251088	-0.000253598	-0.00136094	-0.003129304	-0.00104779	0.001047993	-0.001706112	0.000454263	0.001179992	-0.000593218	0.000448304	-0.001056805	-0.000840223	-0.000486779	5.74E-05	-8.53E-05	-0.000574872	-0.000155768	0.000121008	0.00022019	-0.000548457	0.000318007	0.000494508	2.36E-05	-2.95E-05	0.000114331	0.000674356	-0.00018367
Tachypleus.syriacus.SNSB-BSPG.1974.I.263	Limulidae	Tachypleus	Cenomanian	-0.058328282	-0.049947866	0.013848043	0.019299812	0.017512799	0.004030852	-0.001821756	-0.000979704	0.00040637	0.004652746	5.92E-05	-0.001501659	0.002510131	-0.006472202	0.0024819	0.000202344	-0.000962914	-0.001052761	0.000442359	-0.002073985	0.00012955	-2.71E-05	-0.000747806	0.000635183	-0.002346741	-0.000548858	-0.00176621	-0.001228646	-0.000354666	0.000300728	-0.000160423	0.000832364	0.000467881	-0.000109824	-0.000573692	0.000185557	-4.19E-05	-7.04E-05	0.00017433	0.00027969	-0.000151854	-0.000218226	-0.000351407
Tachypleus.tridentatus.YPM.IZ.2430	Limulidae	Tachypleus	Recent	0.048560843	-0.06551626	0.002500633	-0.013727279	0.017746958	0.010002457	-0.006932142	0.003549644	0.00073395	0.003579965	-0.000387859	-0.000697734	0.001996244	-0.001233591	-0.000634817	0.000219838	0.002128558	-0.002608959	-0.002073135	-0.000815707	0.002069739	-0.000203585	-0.00045283	0.000883724	0.000666129	-0.001227753	6.99E-05	-6.21E-05	0.000759996	0.001043566	0.000350808	-0.000171327	0.000265982	-0.000117147	0.000120577	-4.77E-05	0.000172218	6.03E-05	-5.13E-05	0.000126052	-5.37E-05	0.000201994	-3.66E-05
Tachypleus.gigas.YMP.IZ..103393	Limulidae	Tachypleus	Recent	0.021910909	-0.021379215	0.031943128	0.014432161	0.006387099	0.002950799	0.007583598	0.003033206	-0.000624118	-0.002461562	-9.59E-05	0.001162614	-0.001048273	0.00056915	0.000661703	0.000627005	-0.000476583	0.000752436	9.52E-05	0.000483377	0.001830025	-0.000371339	8.30E-05	0.000831997	0.000570426	0.000101415	-0.000650485	-0.000193163	-7.88E-05	-0.000127722	-0.000510289	8.12E-05	-0.000613291	0.000775271	7.61E-05	0.000543775	0.00030067	-4.43E-05	0.000153673	0.000583816	0.000482952	-6.42E-05	0.0001016
Tachypleus.gigas.YMP.IZ.55578	Limulidae	Tachypleus	Recent	0.027761423	-0.055821814	-0.002590589	-0.01715796	-0.013319923	-0.006655084	-0.007463147	-0.001447936	-8.37E-05	0.002833267	-0.000354618	-0.004925683	0.002947971	0.00293775	0.001537491	-0.000514977	0.000174901	0.000519535	0.001102035	0.000901528	0.00099077	0.000318439	0.000514377	0.00103974	-0.00037557	0.000216295	0.000181229	0.00015021	0.000845631	0.000681668	0.00028691	-0.00087904	0.000187744	0.000407976	-3.19E-05	7.80E-05	0.000304039	-0.000200212	0.000287471	-0.000590338	-5.83E-05	-0.000390908	4.07E-05
Tachypleus.tridentatus.YPM.IZ.55576	Limulidae	Tachypleus	Recent	0.057249996	-0.028110058	0.028770931	-0.012937154	0.001685476	0.000770187	-0.005345046	2.10E-05	0.005109623	-0.001383225	0.001323234	-0.000236989	-0.000356907	-0.00021714	0.000105726	0.001079966	0.002454593	-0.001155089	0.000447186	0.000602252	0.001614278	-0.000139875	0.000156345	-3.56E-05	-0.000100158	0.001008236	-0.000982224	0.000435626	0.00030937	0.00015412	-0.000629366	-0.000249417	-0.00036957	6.61E-05	0.000356974	0.000343585	-0.00038529	-0.000242997	0.000126573	-0.000224395	-5.92E-05	-7.64E-05	4.78E-05
Tarracolimulus.rieki.MGSB.M_262	Limulidae	Tarracolimulus	Ladinian	-0.024497595	0.055672715	0.040577999	0.002556926	-0.014270832	0.001602508	0.01361103	0.006197896	0.00544151	-0.005361607	-0.001768963	-0.003883053	0.000716175	4.57E-05	-0.000943652	0.002510466	-0.003146168	-0.001061516	-0.00219469	0.002604924	-0.000174299	0.001155149	-0.000650548	-0.002014665	-0.000303583	0.000212556	-0.00013008	5.89E-05	0.000100749	2.05E-05	-0.00033208	0.000263135	0.001246988	-0.000377642	-0.000102489	0.000849704	-0.000344484	0.000174003	-0.000172991	7.58E-05	-0.0004883	6.09E-05	-2.40E-05
Tasmaniolimulus.patersoni.UTGD123979	Austrolimulidae	Tasmaniolimulus	Lopingian	0.054273809	0.027133827	0.050045739	0.036421159	-0.001153866	-0.000434925	-0.013804101	-0.006447871	-0.003511288	0.003474888	0.001015755	0.000925979	0.000743373	0.002931404	0.00288036	-0.002050512	-0.000840556	0.001298234	0.00031531	-0.00232523	-0.001486108	-0.00021145	0.000869521	0.000588307	0.000633346	-0.000903048	0.000199967	-0.000118665	0.000484528	0.000846443	0.000144379	8.54E-05	0.000191798	0.000259889	-0.000495276	0.000170644	0.000443495	-1.07E-05	6.79E-06	2.51E-05	3.84E-05	0.000236461	3.61E-05
Vaderlimulus.tricki.UCM.140.25	Austrolimulidae	Vaderlimulus	Spathian	0.12437236	0.029568585	-0.040564441	0.020543109	0.016400704	0.012124452	-0.000586919	0.004119948	0.005761184	0.002539852	-0.012103442	0.002447663	-0.00087374	0.002390834	0.003180034	-0.0011837	-4.83E-05	0.002260961	-0.000411946	0.002627973	-0.001780775	-0.001180958	0.000510383	-0.000139036	0.001481824	0.00023677	0.001090888	-0.000108147	-0.000206319	0.000310501	-1.21E-05	-0.000194905	8.63E-05	8.88E-05	0.000231852	0.000155379	-0.000325095	0.000184949	-0.000143887	0.000136594	-0.00014079	-0.000132662	1.94E-05
Victalimulus.mcqueeni.NMV.P22410B	Limulidae	Victalimulus	Aptian	0.019241339	0.007750069	0.021183678	0.010811221	-0.00379099	-0.006229225	-0.001525775	0.003212597	-0.004015613	-0.000364031	0.001765145	0.000787334	-0.001680719	-0.000492725	-0.001904304	-0.000639794	0.001712429	-0.001160239	0.00348275	0.002545388	-0.000102453	0.000807303	-0.00060579	-0.000948138	0.000624046	4.56E-05	0.001196546	-0.000262792	4.69E-05	0.000281863	1.45E-05	-8.26E-05	-0.000546323	0.000236158	-0.000291331	0.000502135	0.000270413	0.000575136	0.000130175	0.000270197	7.40E-05	6.63E-05	0.000378514
Yunnanolimulus.luopingensisLPI-61299	Limulidae	Yunnanolimulus	Anisian	-0.020445772	-0.008722377	0.000790419	-0.00941941	-0.009740355	0.023379286	9.82E-05	0.003001214	0.000159614	0.005302595	6.86E-05	0.004014848	0.001865796	-0.000749619	4.89E-05	-0.0024988	-0.002693006	0.00386534	-0.000134985	0.001526854	0.000298518	-0.001496807	-0.001476606	-0.001250031	4.14E-05	0.000968897	0.0006721	-0.000957523	-0.000658557	0.000222894	-0.000496998	0.000553683	-2.76E-05	-0.000259153	0.000434268	-0.000561912	0.000542328	0.000535495	0.000539187	-0.000380471	-0.000369535	0.000146295	0.000270463
